# Supplementary material for: The role of 5-methylcytosine regulator-related genes in diagnostic and immune regulatory functions in atherosclerosis
Source: Front Immunol. 2026 Jan 9;16:1636323. doi: 10.3389/fimmu.2025.1636323 (PMC12827604; doi:10.3389/fimmu.2025.1636323)
Supplement: Supplementary file 1 [file DataSheet1.zip]

Archive with 26 entries (23 files):
- Suppelementary files-/
- Suppelementary files-/Supplement Figures/
- Suppelementary files-/Supplement Figures/S1.pdf
- Suppelementary files-/Supplement Figures/S2.pdf
- Suppelementary files-/Supplement Figures/S3.pdf
- Suppelementary files-/Supplement Figures/S4.pdf
- Suppelementary files-/Supplement Figures/S5.pdf
- Suppelementary files-/Supplement Figures/S6.pdf
- Suppelementary files-/Supplement Figures/S7.pdf
- Suppelementary files-/Supplement Figures/S8.pdf
- Suppelementary files-/Supplement Tables/
- Suppelementary files-/Supplement Tables/S1.xls
- Suppelementary files-/Supplement Tables/S10.xls
- Suppelementary files-/Supplement Tables/S11.xls
- Suppelementary files-/Supplement Tables/S12.xls
- Suppelementary files-/Supplement Tables/S13.xls
- Suppelementary files-/Supplement Tables/S14.xls
- Suppelementary files-/Supplement Tables/S15.xls
- Suppelementary files-/Supplement Tables/S2.xls
- Suppelementary files-/Supplement Tables/S3.xls
- Suppelementary files-/Supplement Tables/S4.xls
- Suppelementary files-/Supplement Tables/S5.xls
- Suppelementary files-/Supplement Tables/S6.xls
- Suppelementary files-/Supplement Tables/S7.xls
- Suppelementary files-/Supplement Tables/S8.xls
- Suppelementary files-/Supplement Tables/S9.xls
