# Supplementary material for: The role of 5-methylcytosine regulator-related genes in diagnostic and immune regulatory functions in atherosclerosis
Source: Front Immunol. 2026 Jan 9;16:1636323. doi: 10.3389/fimmu.2025.1636323 (PMC12827604; doi:10.3389/fimmu.2025.1636323)
Supplement: Supplementary file 1 [file DataSheet1.zip › Suppelementary files-/Supplement Tables/S1.xls]

## Sheet: Sheet1
Gene	logFC	t	P.Value	adj.P.Val	B	change
XIST	-2.4927	-3.36474	0.000982541	0.326894	-0.940551	Down
DDX3Y	1.96867	3.16501	0.00189326	0.326894	-1.44557	Up
RPS4Y1	1.85614	3.05767	0.00266076	0.327522	-1.70615	Up
RPS4Y2	1.70604	3.17331	0.00184345	0.326894	-1.42511	Up
KDM5D	1.42621	3.21929	0.00158877	0.326894	-1.3109	Up
TXLNG2P	1.12633	3.16792	0.00187562	0.326894	-1.43838	Up
UTY	0.74702	2.60281	0.0102155	0.346489	-2.72329	Up
EIF1AY	0.742986	3.01817	0.00300925	0.327522	-1.80012	Up
NCRNA00185	0.702248	2.61374	0.00990882	0.345239	-2.70053	Up
SCGB3A1	-0.683714	-2.85361	0.00496138	0.335483	-2.18015	Down
CEACAM21	0.678228	2.99172	0.00326556	0.327522	-1.86245	Up
EFHB	-0.672834	-3.45204	0.000730944	0.326894	-0.711779	Down
DMRTC1	-0.646864	-2.57976	0.0108899	0.349816	-2.77097	Down
KCNH8	-0.623594	-2.59964	0.0103058	0.346489	-2.72986	Down
BTNL8	0.59978	2.85381	0.00495847	0.335483	-2.17971	Up
NBEA	-0.590025	-4.23996	3.98e-05	0.326894	1.56121	Down
LOC641518	-0.586673	-2.86353	0.00481696	0.335483	-2.15778	Down
STAP1	-0.585371	-2.36914	0.0191588	0.369907	-3.18893	Down
CUL3	-0.583495	-3.43593	0.000772273	0.326894	-0.75436	Down
TEKT4P2	-0.571675	-3.00591	0.00312566	0.327522	-1.82907	Down
CD180	-0.566028	-2.38105	0.0185734	0.369907	-3.16615	Down
DSC1	-0.56019	-2.23841	0.0267315	0.391721	-3.43203	Down
ITLN1	-0.555813	-2.79367	0.00592209	0.338334	-2.31396	Down
ZBTB39	-0.520889	-3.54729	0.000526008	0.326894	-0.456682	Down
VSIG1	-0.509462	-2.4636	0.0149351	0.360772	-3.00547	Down
CD101	-0.506645	-2.33006	0.0211946	0.375482	-3.26292	Down
GPER	0.505956	2.74284	0.00686644	0.345239	-2.42548	Up
LOC100505622	-0.501008	-2.3394	0.0206913	0.373339	-3.24534	Down
TSPEAR	-0.499069	-2.1179	0.035904	0.410466	-3.64482	Down
FAM129C	-0.493978	-2.30108	0.0228246	0.379506	-3.31706	Down
SPINK2	-0.491133	-2.32068	0.0217107	0.375482	-3.28052	Down
ZDBF2	-0.489539	-2.93645	0.00386733	0.335483	-1.99117	Down
ISL2	-0.488493	-2.73028	0.00711984	0.345239	-2.45275	Down
CCDC144NL	0.485857	2.82826	0.00534889	0.335934	-2.23706	Up
CYP4F2	0.485312	2.90244	0.00428655	0.335483	-2.06933	Up
DNASE1L3	-0.483786	-2.5365	0.0122642	0.356018	-2.85942	Down
LYPD2	-0.482511	-2.28758	0.0236215	0.381334	-3.34208	Down
CUX2	-0.479659	-3.52092	0.000576544	0.326894	-0.527869	Down
SELL	0.471718	3.06259	0.00262005	0.327522	-1.69437	Up
TPPP3	-0.470254	-2.55559	0.0116396	0.355301	-2.82055	Down
LOC100131176	-0.470021	-1.98019	0.049591	0.435032	-3.87457	Down
SPRED1	-0.465723	-3.07023	0.00255805	0.327522	-1.67607	Down
ARRDC5	-0.46488	-2.80983	0.00564779	0.338334	-2.27815	Down
GRB10	0.4584	2.18177	0.0307514	0.39993	-3.5334	Up
XYLT1	-0.453421	-4.26952	3.54e-05	0.326894	1.65336	Down
RAB7B	-0.449762	-3.28508	0.00128081	0.326894	-1.14507	Down
ATG9B	-0.44966	-3.36322	0.000987563	0.326894	-0.944489	Down
CD40LG	-0.449592	-2.4439	0.0157404	0.363719	-3.04427	Down
SNURF	-0.448788	-3.43862	0.000765201	0.326894	-0.747239	Down
MRC1	-0.448742	-2.1673	0.0318587	0.39993	-3.55891	Down
ENKUR	-0.447755	-2.8213	0.00546007	0.338334	-2.25261	Down
RIC3	-0.444297	-2.4637	0.0149309	0.360772	-3.00526	Down
DEFA4	0.443608	2.03803	0.04338	0.426848	-3.77983	Up
FBXO15	-0.441941	-2.88689	0.00449169	0.335483	-2.1048	Down
SLC23A2	-0.440781	-3.07514	0.00251891	0.327522	-1.66428	Down
COL9A3	0.438663	2.45388	0.0153275	0.362807	-3.02464	Up
BPI	0.433823	2.0873	0.0386258	0.41793	-3.69712	Up
NR3C2	-0.430292	-2.36095	0.0195705	0.371953	-3.20453	Down
OLIG3	-0.430168	-3.04552	0.00276379	0.327522	-1.73518	Down
CCDC144A	0.42973	2.7966	0.00587144	0.338334	-2.30748	Up
TSPAN33	-0.428751	-2.61655	0.00983137	0.345239	-2.69467	Down
GAS2	-0.428388	-2.80073	0.00580073	0.338334	-2.29833	Down
ZNF493	-0.425939	-2.38831	0.018225	0.369842	-3.15223	Down
ZNF285	-0.42497	-2.43744	0.0160128	0.363834	-3.05693	Down
SCHIP1	-0.423606	-3.44653	0.00074483	0.326894	-0.72635	Down
MAB21L2	0.422477	2.0134	0.0459395	0.429543	-3.8205	Up
DCAF4L2	0.421924	2.88887	0.00446513	0.335483	-2.1003	Up
PROK2	0.421524	2.0168	0.0455782	0.429543	-3.8149	Up
TNFRSF9	0.419187	2.65033	0.00894222	0.345239	-2.62377	Up
SLC6A12	-0.418674	-2.01019	0.0462815	0.42994	-3.82575	Down
S100A8	0.418439	2.99511	0.0032316	0.327522	-1.85448	Up
ELK3	-0.416854	-2.88627	0.00450007	0.335483	-2.10621	Down
FAM19A1	-0.416363	-2.02157	0.0450766	0.429543	-3.80706	Down
PLEKHG1	-0.414721	-2.15515	0.0328153	0.404345	-3.58021	Down
CD72	-0.413878	-2.22542	0.0276101	0.396164	-3.45548	Down
LOC100505869	0.412948	2.15716	0.0326553	0.404345	-3.57669	Up
URB1	-0.41292	-3.78243	0.000227167	0.326894	0.196885	Down
TFCP2L1	-0.411688	-2.28369	0.0238553	0.382524	-3.34926	Down
BLNK	-0.411309	-2.64486	0.00908129	0.345239	-2.63533	Down
MBNL3	-0.410203	-2.71274	0.00748814	0.345239	-2.49067	Down
OSBPL10	-0.40833	-2.14905	0.033305	0.404345	-3.59087	Down
ZNF582	-0.408194	-2.70648	0.00762364	0.345239	-2.50414	Down
SLC23A3	-0.407289	-2.46806	0.0147578	0.360772	-2.99664	Down
PKIB	-0.405672	-3.09249	0.00238493	0.327522	-1.62247	Down
GNG13	0.404753	2.37673	0.0187839	0.369907	-3.17443	Up
LOC100131170	0.404267	2.6121	0.00995443	0.345239	-2.70396	Up
COL4A3	-0.402828	-2.87511	0.0046531	0.335483	-2.13156	Down
PNMT	0.399331	2.41468	0.017006	0.365836	-3.1013	Up
ANKRD5	-0.398878	-3.68201	0.000326682	0.326894	-0.0863212	Down
COL19A1	-0.398754	-2.7508	0.00671014	0.345239	-2.40815	Down
KCNE1	0.398555	2.32487	0.021479	0.375482	-3.27267	Up
C6orf124	0.395979	2.00226	0.0471383	0.432764	-3.83874	Up
ZG16B	-0.392767	-3.24283	0.00147142	0.326894	-1.25189	Down
HBB	0.392303	2.12782	0.0350578	0.40866	-3.62772	Up
AGPHD1	-0.390284	-2.8482	0.00504193	0.335483	-2.19235	Down
FCGR3A	0.390223	3.43539	0.000773697	0.326894	-0.755785	Up
ABCD2	-0.389549	-2.12237	0.0355211	0.410052	-3.63713	Down
PCDHA5	0.389327	3.00549	0.00312973	0.327522	-1.83006	Up
LOC100506262	-0.387181	-2.36942	0.0191447	0.369907	-3.18839	Down
TRPM4	-0.38483	-2.68735	0.00805168	0.345239	-2.54515	Down
WDR26	-0.384178	-2.54776	0.0118925	0.356018	-2.83654	Down
SLC26A1	-0.38371	-2.55479	0.0116653	0.355301	-2.8222	Down
FMO4	-0.383086	-2.03839	0.0433443	0.426848	-3.77924	Down
FCRLA	-0.383008	-2.41622	0.0169369	0.365836	-3.09829	Down
ITGA9	-0.382668	-2.766	0.00642041	0.340521	-2.3749	Down
CD300LF	0.381035	3.51002	0.000598745	0.326894	-0.557177	Up
NCF2	0.38006	3.27588	0.00132022	0.326894	-1.16842	Up
HTR7P1	-0.379744	-2.48074	0.0142642	0.360772	-2.97147	Down
KBTBD6	-0.378487	-2.16262	0.0322247	0.402193	-3.56714	Down
PTPRK	-0.37834	-2.91399	0.00413972	0.335483	-2.04287	Down
ITGBL1	0.378165	2.41134	0.0171561	0.365836	-3.10777	Up
LOC100133131	-0.37781	-3.01678	0.00302219	0.327522	-1.8034	Down
DTWD2	-0.376005	-2.54905	0.0118504	0.356018	-2.83391	Down
WIPF3	0.375863	2.30046	0.0228607	0.379506	-3.31821	Up
CCDC166	-0.375426	-2.4113	0.0171579	0.365836	-3.10784	Down
USP17	0.375411	2.27277	0.0245229	0.385655	-3.36936	Up
ZNF382	-0.375153	-2.51707	0.0129309	0.358897	-2.89874	Down
PPBP	0.374815	2.82891	0.00533857	0.335934	-2.2356	Up
LOC100509121	0.374433	2.25099	0.025903	0.388379	-3.40917	Up
DENND5B	-0.372193	-2.62959	0.00947919	0.345239	-2.6674	Down
ZMAT3	-0.372121	-2.45274	0.0153743	0.362807	-3.02689	Down
DIP2C	-0.372001	-2.77657	0.00622567	0.338334	-2.35168	Down
FAM180A	0.370997	2.98698	0.00331356	0.327522	-1.87356	Up
FAM27E3	0.369778	2.2004	0.0293749	0.39993	-3.50032	Up
PHOSPHO2	-0.369235	-4.04212	8.6e-05	0.326894	0.956703	Down
FAM27A	0.368944	2.98472	0.00333673	0.327522	-1.87887	Up
NFE4	0.368103	2.09834	0.0376244	0.412839	-3.67834	Up
GPR68	-0.367689	-2.64361	0.00911328	0.345239	-2.63796	Down
LOC100507487	-0.366893	-2.75157	0.00669506	0.345239	-2.40645	Down
RASGRP3	-0.366793	-2.11217	0.0364012	0.410954	-3.65468	Down
ERAP2	-0.366564	-2.2946	0.0232042	0.379933	-3.32909	Down
C2orf40	-0.365736	-3.36477	0.000982459	0.326894	-0.940487	Down
SYT17	-0.3632	-2.29727	0.0230473	0.379506	-3.32414	Down
CD1B	-0.362392	-2.77665	0.00622427	0.338334	-2.35151	Down
CRYM	-0.362376	-2.45394	0.015325	0.362807	-3.02452	Down
LYZL1	0.361906	2.41587	0.0169525	0.365836	-3.09898	Up
MGC3771	-0.360241	-2.37518	0.0188599	0.369907	-3.17739	Down
ICAM4	-0.358539	-2.84851	0.00503723	0.335483	-2.19164	Down
PCBP3	-0.358128	-2.9872	0.00331133	0.327522	-1.87305	Down
MAP2K6	0.358112	3.13753	0.0020673	0.327522	-1.51301	Up
CLEC4D	0.357479	2.53511	0.0123111	0.356018	-2.86226	Up
C8orf46	-0.357032	-2.55586	0.011631	0.355301	-2.82	Down
EPHB2	0.356869	2.40888	0.0172676	0.366329	-3.11254	Up
SRSF8	-0.356659	-2.16499	0.0320392	0.400671	-3.56298	Down
FAM153B	-0.356212	-2.00736	0.0465859	0.431316	-3.83039	Down
SIRPD	0.355211	2.00993	0.0463092	0.42994	-3.82618	Up
LAYN	-0.355112	-2.98249	0.00335963	0.327522	-1.88408	Down
LOC80054	-0.355019	-2.24795	0.0261013	0.388891	-3.41471	Down
GSPT1	-0.354158	-2.8831	0.00454306	0.335483	-2.11342	Down
BLK	-0.354126	-2.67489	0.00834206	0.345239	-2.57173	Down
LOC100128843	0.352791	2.06679	0.0405482	0.422103	-3.73178	Up
C20orf3	0.351971	2.62121	0.00970437	0.345239	-2.68495	Up
TLR8	0.350097	2.30307	0.0227097	0.379506	-3.31337	Up
PPEF1	-0.349497	-2.35869	0.0196854	0.372003	-3.20882	Down
ACSM1	-0.349358	-2.51094	0.0131478	0.36024	-2.91108	Down
NQO1	0.348904	2.49265	0.0138143	0.360772	-2.94774	Up
C19orf20	-0.348431	-2.24036	0.0266012	0.390742	-3.42848	Down
SPANXA2-OT1	-0.346095	-2.41631	0.0169333	0.365836	-3.09814	Down
SRGN	0.345962	3.59812	0.000440141	0.326894	-0.318246	Up
B3GNT4	-0.345416	-3.19117	0.00174027	0.326894	-1.38089	Down
ATP6V0E2	-0.345297	-2.68758	0.00804637	0.345239	-2.54466	Down
BTBD11	-0.343912	-3.35104	0.00102873	0.326894	-0.976023	Down
C14orf45	-0.342972	-2.38476	0.0183945	0.369842	-3.15904	Down
OR4C15	0.34247	2.2357	0.0269129	0.393336	-3.43693	Up
GH2	-0.34221	-2.56441	0.0113609	0.354542	-2.80251	Down
MUC5AC	0.341593	2.22414	0.0276982	0.396164	-3.45779	Up
TSPAN13	-0.341253	-2.62357	0.00964035	0.345239	-2.68001	Down
TREML3	-0.34116	-1.97964	0.0496541	0.435032	-3.87547	Down
PRSS57	0.34068	2.24611	0.0262218	0.389107	-3.41805	Up
RASL11A	-0.340212	-2.05229	0.0419559	0.425531	-3.75609	Down
RBL1	-0.339743	-2.59667	0.0103914	0.346489	-2.73603	Down
ASPG	0.338885	3.06641	0.00258891	0.327522	-1.68523	Up
REEP1	-0.3381	-2.47417	0.0145182	0.360772	-2.98453	Down
RASGRF2	-0.336438	-2.07451	0.0398151	0.421056	-3.71877	Down
ITGA11	0.335616	3.38104	0.000930143	0.326894	-0.89821	Up
LOC100652917	-0.334981	-2.09755	0.0376955	0.412839	-3.67969	Down
PCNXL3	-0.334703	-2.03961	0.0432209	0.426776	-3.77722	Down
CD274	0.334363	3.14928	0.00199115	0.326894	-1.48424	Up
SLC18A2	-0.334267	-2.89681	0.00435983	0.335483	-2.0822	Down
CA5BP1	-0.332818	-2.42527	0.0165372	0.365173	-3.0807	Down
TXNIP	0.332658	3.02252	0.00296886	0.327522	-1.78981	Up
PLSCR1	0.331921	2.49019	0.0139062	0.360772	-2.95265	Up
SIDT1	-0.331824	-2.98353	0.00334891	0.327522	-1.88165	Down
LOC643355	-0.330287	-2.46512	0.0148744	0.360772	-3.00246	Down
KIAA0408	-0.329474	-2.15438	0.0328768	0.404345	-3.58156	Down
SDS	-0.32933	-2.28431	0.023818	0.382239	-3.34812	Down
MCF2L-AS1	-0.329031	-2.54548	0.0119669	0.356018	-2.84118	Down
GOLT1B	-0.327407	-2.52138	0.0127801	0.357713	-2.89003	Down
FAM43A	-0.326881	-3.21264	0.00162341	0.326894	-1.32748	Down
ICA1L	-0.326835	-2.63345	0.00937715	0.345239	-2.65931	Down
NFKBIA	0.326257	2.8585	0.0048897	0.335483	-2.16914	Up
ZNF781	-0.326137	-2.30248	0.0227437	0.379506	-3.31446	Down
SHISA5	0.325574	3.44988	0.000736339	0.326894	-0.717473	Up
LOC283663	-0.324351	-2.31192	0.0222028	0.376457	-3.29689	Down
USF1	0.324206	2.36942	0.0191449	0.369907	-3.1884	Up
OTUD3	-0.323922	-2.16776	0.0318233	0.39993	-3.55811	Down
KIAA0319	0.323855	2.02229	0.0450014	0.42931	-3.80588	Up
HLA-C	0.323752	3.74269	0.000262512	0.326894	0.0840863	Up
LRRC58	-0.323502	-2.29885	0.0229549	0.379506	-3.32121	Down
FLRT2	0.323488	2.72739	0.00717954	0.345239	-2.45903	Up
FBLN5	-0.322182	-2.60815	0.0100647	0.345698	-2.71218	Down
PPM1J	-0.321719	-2.85397	0.00495619	0.335483	-2.17936	Down
PRKX	-0.321631	-3.76952	0.000238126	0.326894	0.160127	Down
HIST2H2AA4	0.321528	2.63465	0.00934557	0.345239	-2.65679	Up
MYCBPAP	-0.321322	-1.98722	0.0487977	0.434702	-3.86319	Down
ZFX	-0.321239	-2.24596	0.0262317	0.389107	-3.41833	Down
C19orf59	0.321054	3.19698	0.0017079	0.326894	-1.36646	Up
MYEF2	-0.320657	-2.06281	0.0409299	0.422103	-3.73846	Down
CCR4	-0.320484	-2.98779	0.00330532	0.327522	-1.87167	Down
ASB9	-0.319509	-2.79647	0.00587371	0.338334	-2.30777	Down
SSTR3	0.319208	2.59673	0.0103896	0.346489	-2.7359	Up
FAM161B	-0.319016	-2.23652	0.0268577	0.393037	-3.43545	Down
UPK2	0.318789	2.2272	0.0274883	0.395854	-3.45227	Up
EIF2AK2	0.318515	2.44191	0.0158239	0.363834	-3.04817	Up
FLT3LG	-0.318447	-2.32571	0.0214327	0.375482	-3.27109	Down
C9orf128	-0.318443	-2.63169	0.0094235	0.345239	-2.663	Down
C17orf110	-0.318135	-2.32237	0.0216167	0.375482	-3.27734	Down
GCA	0.316268	2.12426	0.0353595	0.409936	-3.63387	Up
ZDHHC1	0.316104	2.83481	0.00524625	0.335483	-2.2224	Up
POM121L1P	0.314634	2.40709	0.017349	0.366329	-3.116	Up
MEOX1	-0.314381	-2.14135	0.0339315	0.406291	-3.60427	Down
SOCS4	-0.314059	-2.5549	0.0116616	0.355301	-2.82196	Down
BCO2	-0.31355	-2.24563	0.0262535	0.389136	-3.41893	Down
TM6SF1	0.313514	2.32202	0.0216363	0.375482	-3.27801	Up
LOC100130428	-0.313418	-2.29862	0.022968	0.379506	-3.32163	Down
CD40	-0.313414	-3.05057	0.00272055	0.327522	-1.72313	Down
DIRAS3	0.31302	3.05229	0.00270597	0.327522	-1.71903	Up
RQCD1	-0.311977	-2.20919	0.0287439	0.39993	-3.48462	Down
FGR	0.311619	3.4391	0.000763972	0.326894	-0.745995	Up
CPEB1	-0.31147	-3.0649	0.0026012	0.327522	-1.68885	Down
AVPR1A	-0.311218	-3.25904	0.00139537	0.326894	-1.21105	Down
DFNA5	-0.311038	-2.19375	0.0298595	0.39993	-3.51215	Down
GIMAP4	0.310873	2.6167	0.00982733	0.345239	-2.69436	Up
SEPSECS	0.310648	2.25281	0.0257855	0.388379	-3.40587	Up
RARG	0.310139	2.12993	0.0348806	0.408424	-3.62408	Up
LINC00152	0.309468	3.38741	0.000910379	0.326894	-0.881612	Up
ZC3H12D	-0.309289	-2.17813	0.0310263	0.39993	-3.53982	Down
MEGF10	0.308739	3.11728	0.00220493	0.327522	-1.56239	Up
NAP1L5	-0.308698	-2.43559	0.0160915	0.363834	-3.06055	Down
LOC100128175	-0.308681	-3.27681	0.00131622	0.326894	-1.16607	Down
DNAJC24	-0.307907	-2.79033	0.00598037	0.338334	-2.32135	Down
MBTD1	-0.307798	-2.38781	0.0182487	0.369842	-3.15319	Down
VPREB3	-0.307569	-2.10688	0.036865	0.411997	-3.66375	Down
LOC100507280	-0.307077	-2.42773	0.0164299	0.36499	-3.0759	Down
LOC100289341	-0.307062	-3.15209	0.00197328	0.326894	-1.47732	Down
PDGFRB	0.306819	2.18237	0.0307059	0.39993	-3.53233	Up
FAM159A	-0.306636	-2.20482	0.0290563	0.39993	-3.49244	Down
PDE4A	0.306567	2.34143	0.0205836	0.373339	-3.24152	Up
FMNL3	-0.306096	-3.38274	0.000924808	0.326894	-0.893765	Down
SSTR2	0.306087	2.36178	0.0195282	0.37151	-3.20294	Up
OR52K3P	0.305882	2.06088	0.0411172	0.422103	-3.74171	Up
LOC349196	0.305616	2.19812	0.0295399	0.39993	-3.50437	Up
BTRC	0.305049	2.64993	0.00895242	0.345239	-2.62463	Up
S1PR3	-0.304956	-2.24946	0.0260028	0.388781	-3.41196	Down
CRISPLD2	0.304573	2.59227	0.0105189	0.346939	-2.74513	Up
SPP1	-0.30451	-2.18075	0.0308282	0.39993	-3.5352	Down
C20orf103	-0.30424	-2.46818	0.0147532	0.360772	-2.99641	Down
TRPC1	-0.303827	-2.38694	0.01829	0.369842	-3.15485	Down
HMGB2	0.303742	2.13078	0.0348088	0.408424	-3.6226	Up
ACAN	0.303589	2.27558	0.0243494	0.384768	-3.36419	Up
DFNB59	-0.303339	-2.34783	0.0202462	0.373268	-3.22941	Down
CDH23	-0.302906	-2.10922	0.036659	0.410954	-3.65973	Down
C9orf24	-0.30221	-2.31732	0.0218981	0.376389	-3.2868	Down
CD248	-0.301537	-3.16325	0.00190399	0.326894	-1.44991	Down
LOC100129447	-0.301463	-2.24863	0.0260571	0.388872	-3.41348	Down
S100A9	0.301431	2.84162	0.00514142	0.335483	-2.20713	Up
RGAG4	-0.300657	-2.07787	0.0394999	0.421056	-3.7131	Down
C5orf24	-0.300637	-2.19703	0.0296197	0.39993	-3.50632	Down
ITGAM	0.300589	2.33219	0.0210787	0.375482	-3.25891	Up
HLA-B	0.300391	3.60992	0.0004222	0.326894	-0.285896	Up
FAM183B	-0.300047	-2.94253	0.00379642	0.335039	-1.9771	Down
ZNF227	-0.299344	-2.12948	0.0349181	0.408424	-3.62485	Down
ZNF703	0.298149	2.29511	0.023174	0.379933	-3.32814	Up
KAZALD1	0.298135	2.57982	0.0108881	0.349816	-2.77085	Up
LOC100127972	-0.297367	-2.35133	0.0200639	0.373268	-3.22279	Down
MX1	0.296961	2.1261	0.0352032	0.409386	-3.63069	Up
WIPI1	0.296879	3.6935	0.000313496	0.326894	-0.0542329	Up
GPR142	0.296877	2.22052	0.0279481	0.396249	-3.46429	Up
PCBD2	-0.296347	-2.22212	0.0278378	0.396249	-3.46143	Down
CD1C	-0.296193	-2.78564	0.006063	0.338334	-2.33171	Down
ANKMY1	-0.296176	-2.12585	0.0352246	0.409386	-3.63112	Down
CATSPER3	-0.295735	-2.34552	0.0203677	0.373268	-3.23379	Down
ANXA8L2	0.295734	2.51361	0.0130527	0.36024	-2.90569	Up
EPHX2	-0.295539	-2.49203	0.0138375	0.360772	-2.94898	Down
TLR6	0.295534	2.58811	0.010641	0.346939	-2.75373	Up
KLRB1	0.295246	2.29202	0.0233564	0.380124	-3.33386	Up
HLA-J	0.294516	3.30073	0.00121627	0.326894	-1.10522	Up
FGL2	0.294307	2.29867	0.0229655	0.379506	-3.32155	Up
ALOX5AP	0.294269	2.53718	0.0122415	0.356018	-2.85805	Up
LOC100009676	-0.293967	-2.02561	0.0446553	0.428545	-3.8004	Down
SNHG5	0.29375	2.29338	0.0232761	0.379933	-3.33135	Up
GNLY	0.29362	2.51012	0.0131769	0.36024	-2.91272	Up
C1orf172	-0.29361	-2.01337	0.0459417	0.429543	-3.82053	Down
NELL2	-0.293381	-1.9864	0.0488898	0.434702	-3.86452	Down
LOC643802	0.29317	2.76983	0.00634924	0.339001	-2.3665	Up
SENP8	-0.293168	-2.63726	0.00927748	0.345239	-2.65132	Down
FHIT	-0.293101	-2.3844	0.0184121	0.369842	-3.15974	Down
ACHE	0.292976	2.27173	0.0245872	0.386046	-3.37126	Up
IGLON5	0.292304	2.58877	0.0106215	0.346939	-2.75237	Up
DNM1P46	0.292236	2.47112	0.0146371	0.360772	-2.99057	Up
NPR2	-0.292235	-2.10052	0.0374291	0.412839	-3.67462	Down
DBIL5P	-0.292152	-2.19854	0.0295098	0.39993	-3.50364	Down
APBB1	-0.292067	-3.29012	0.00125967	0.326894	-1.13224	Down
SCN9A	-0.291933	-2.04556	0.0426231	0.425579	-3.76732	Down
HSPA1A	0.291798	2.45543	0.0152643	0.362807	-3.02158	Up
ZNF684	0.291709	2.25583	0.0255907	0.387514	-3.40036	Up
SPRR3	0.291397	2.34849	0.0202118	0.373268	-3.22817	Up
CXCL3	-0.291168	-2.50389	0.0134011	0.360403	-2.92523	Down
EDAR	-0.291139	-2.29748	0.0230349	0.379506	-3.32375	Down
CDC14C	-0.291042	-2.64739	0.00901669	0.345239	-2.62998	Down
GSX1	0.290342	2.32246	0.021612	0.375482	-3.27719	Up
ZADH2	-0.290329	-2.24915	0.0260233	0.388781	-3.41254	Down
VNN2	0.290229	3.32584	0.00111897	0.326894	-1.04092	Up
AQP9	0.289673	2.28589	0.0237227	0.381334	-3.3452	Up
BEND5	-0.289635	-3.0107	0.00307964	0.327522	-1.81776	Down
MEX3B	-0.289618	-2.40774	0.0173193	0.366329	-3.11474	Down
MNDA	0.289551	2.44076	0.0158721	0.363834	-3.05042	Up
RGS2	0.289307	2.3712	0.0190564	0.369907	-3.185	Up
CMBL	0.289166	2.41323	0.017071	0.365836	-3.1041	Up
ESF1	-0.288994	-2.83675	0.00521609	0.335483	-2.21804	Down
CENPH	-0.287587	-2.92959	0.00394865	0.335483	-2.00698	Down
KCTD17	-0.287531	-2.70363	0.00768604	0.345239	-2.51026	Down
ZNF287	-0.2875	-2.04899	0.0422816	0.425579	-3.76159	Down
OMP	-0.287403	-2.14476	0.033653	0.40492	-3.59834	Down
ATP8A2	-0.286933	-2.09846	0.0376137	0.412839	-3.67814	Down
PLXDC2	0.286407	2.78925	0.00599935	0.338334	-2.32374	Up
DIRC1	0.286396	2.09368	0.0380446	0.414634	-3.68628	Up
KISS1	-0.286385	-2.03345	0.0438464	0.427451	-3.78742	Down
SLA	0.286166	3.25173	0.00142921	0.326894	-1.22949	Up
LILRB2	0.286084	3.04676	0.00275305	0.327522	-1.7322	Up
SLC22A23	-0.286005	-2.50626	0.0133154	0.360403	-2.92047	Down
CNDP1	0.285959	2.25058	0.02593	0.388379	-3.40993	Up
LPCAT2	0.28592	2.25935	0.0253657	0.387514	-3.39394	Up
GYPE	-0.285812	-2.2423	0.0264727	0.390578	-3.42497	Down
CXorf21	0.285812	2.42365	0.0166083	0.365173	-3.08386	Up
F13A1	0.285738	2.78655	0.00604686	0.338334	-2.3297	Up
LOC100233156	-0.285393	-2.07483	0.0397845	0.421056	-3.71822	Down
CASP4	0.285287	3.10223	0.00231266	0.327522	-1.59892	Up
FOXL1	0.285136	2.47386	0.01453	0.360772	-2.98513	Up
TRMT61B	-0.284522	-2.1919	0.029996	0.39993	-3.51544	Down
DPPA4	-0.283772	-2.47064	0.0146561	0.360772	-2.99152	Down
GIMAP5	0.28343	2.90507	0.00425268	0.335483	-2.06331	Up
CST7	0.282998	2.04565	0.042614	0.425579	-3.76716	Up
KLHL29	-0.282409	-2.16822	0.0317872	0.39993	-3.55729	Down
REXO1L1	0.281958	2.04032	0.043149	0.426724	-3.77603	Up
FDXACB1	-0.281851	-2.09366	0.0380461	0.414634	-3.68631	Down
SLC9A9	-0.281358	-2.26824	0.0248044	0.387514	-3.37767	Down
C14orf37	0.280565	3.0136	0.00305215	0.327522	-1.81092	Up
FAM20B	-0.280378	-2.63986	0.00920984	0.345239	-2.64584	Down
KCNH7	0.280318	2.32104	0.0216906	0.375482	-3.27984	Up
ZNF439	-0.279995	-2.96052	0.00359366	0.329228	-1.93535	Down
MTMR12	-0.279697	-2.34075	0.0206198	0.373339	-3.2428	Down
ZNF546	-0.279395	-1.98752	0.0487647	0.434702	-3.86271	Down
LINC00246A	-0.278868	-2.07162	0.0400879	0.421355	-3.72364	Down
C16orf54	0.278737	2.40525	0.0174334	0.367	-3.11957	Up
ORC1	-0.278485	-2.35866	0.019687	0.372003	-3.20888	Down
EPHA3	0.278259	3.00398	0.00314437	0.327522	-1.83362	Up
PHC1	-0.27809	-2.07581	0.0396926	0.421056	-3.71657	Down
IL1R2	0.27746	2.12074	0.03566	0.410052	-3.63993	Up
SRPK1	0.27742	2.02704	0.0445071	0.427952	-3.79804	Up
DDX60L	0.277	2.64021	0.00920073	0.345239	-2.6451	Up
XYLB	-0.276961	-3.15016	0.00198556	0.326894	-1.48208	Down
ELOVL4	-0.276773	-2.83198	0.00529034	0.335483	-2.22873	Down
FAM65B	0.276765	2.66647	0.0085435	0.345239	-2.58961	Up
BEX5	-0.276348	-2.41627	0.0169347	0.365836	-3.0982	Down
GMFG	0.276196	3.06494	0.00260084	0.327522	-1.68875	Up
MAP2K5	-0.275921	-2.3747	0.0188835	0.369907	-3.17831	Down
RIMS3	-0.27589	-3.05896	0.00265005	0.327522	-1.70307	Down
GPRASP1	-0.27573	-2.03141	0.0440555	0.427451	-3.7908	Down
SYT1	0.275656	2.89194	0.00442408	0.335483	-2.09329	Up
C1orf115	-0.275233	-2.05382	0.0418051	0.425438	-3.75353	Down
HOXB2	-0.274855	-2.02908	0.0442954	0.427904	-3.79466	Down
NANOS3	0.274817	2.39891	0.0177259	0.36864	-3.13181	Up
PASK	-0.274687	-2.05402	0.041786	0.425438	-3.7532	Down
FPR1	0.274617	2.95336	0.00367313	0.329228	-1.95199	Up
LOC401431	-0.274523	-2.28652	0.0236848	0.381334	-3.34404	Down
PLXNC1	0.274318	2.19516	0.029756	0.39993	-3.50964	Up
LOC100128893	0.274216	2.45244	0.0153866	0.362807	-3.02748	Up
VHLL	-0.274205	-2.04523	0.0426556	0.425579	-3.76786	Down
KLC4	-0.274091	-2.30243	0.0227468	0.379506	-3.31457	Down
LRRCC1	-0.273812	-2.17996	0.030888	0.39993	-3.5366	Down
H3F3B	0.273765	2.20848	0.0287947	0.39993	-3.4859	Up
GABBR1	-0.273684	-2.67139	0.00842538	0.345239	-2.57918	Down
IRAK3	0.273316	2.12593	0.0352181	0.409386	-3.63099	Up
ZC3H13	-0.273204	-2.2024	0.0292302	0.39993	-3.49675	Down
BATF2	0.27284	2.06355	0.0408589	0.422103	-3.73722	Up
GAN	-0.27276	-2.46768	0.0147728	0.360772	-2.99739	Down
ZNF778	-0.27276	-2.26134	0.0252388	0.387514	-3.39029	Down
CD93	0.272609	2.91109	0.00417613	0.335483	-2.04952	Up
PALMD	0.27252	2.19172	0.0300093	0.39993	-3.51576	Up
STK33	-0.27193	-2.53766	0.0122256	0.356018	-2.85708	Down
EGLN3	-0.271903	-2.44914	0.0155225	0.363529	-3.03397	Down
SH3YL1	-0.271659	-2.50863	0.0132301	0.360403	-2.91571	Down
TCP10L2	-0.271636	-2.62735	0.00953889	0.345239	-2.6721	Down
SPOCK1	-0.271323	-2.0825	0.039069	0.419723	-3.70527	Down
MYL3	0.271197	2.27585	0.0243331	0.384768	-3.3637	Up
CLN8	-0.271095	-2.34072	0.0206212	0.373339	-3.24285	Down
LRRC25	0.271065	2.4604	0.0150631	0.361718	-3.01178	Up
MCM9	0.270855	2.09964	0.0375076	0.412839	-3.67612	Up
SYCE2	-0.27062	-2.04763	0.0424172	0.425579	-3.76387	Down
INO80D	-0.270579	-1.9841	0.0491487	0.434702	-3.86825	Down
NFE2	0.27017	2.53656	0.0122622	0.356018	-2.8593	Up
ABLIM2	-0.270127	-2.01813	0.0454375	0.429543	-3.81271	Down
NECAP1	0.269455	2.87897	0.00459961	0.335483	-2.1228	Up
LOC100506113	0.268986	2.26598	0.024946	0.387514	-3.38181	Up
C10orf95	-0.268749	-2.47413	0.0145196	0.360772	-2.9846	Down
PRDM1	0.268573	3.73255	0.000272336	0.326894	0.0554434	Up
HAUS5	-0.26847	-2.16782	0.0318186	0.39993	-3.558	Down
ZNF530	-0.268446	-1.97769	0.0498754	0.435377	-3.87861	Down
WDR72	0.26841	2.59516	0.010435	0.346489	-2.73915	Up
ANK3	-0.268275	-2.40635	0.0173829	0.366649	-3.11743	Down
TUBGCP4	-0.26795	-2.90121	0.00430244	0.335483	-2.07214	Down
APBB1IP	0.267352	3.15554	0.00195166	0.326894	-1.46887	Up
RAP2C	0.267331	3.3516	0.00102678	0.326894	-0.974561	Up
USP49	-0.267277	-2.21398	0.0284055	0.398145	-3.47605	Down
PRKACB	-0.267266	-2.23952	0.026657	0.390977	-3.43	Down
CDH1	-0.265984	-2.71163	0.00751204	0.345239	-2.49306	Down
C20orf165	0.265681	2.05543	0.0416468	0.424594	-3.75083	Up
TAGAP	0.265377	2.57017	0.0111821	0.35398	-2.7907	Up
CD55	0.26529	2.26762	0.0248433	0.387514	-3.37881	Up
HIST1H2AD	0.264966	2.44766	0.0155838	0.363529	-3.03688	Up
KLRG2	0.264669	2.23052	0.0272619	0.395205	-3.44628	Up
FCAR	0.264596	2.48081	0.0142615	0.360772	-2.97133	Up
RAB8A	0.264515	3.03013	0.00289948	0.327522	-1.77177	Up
LCP1	0.26445	3.11267	0.00223739	0.327522	-1.57359	Up
HDHD3	-0.264025	-2.04456	0.042723	0.425695	-3.76898	Down
KIAA1274	-0.263991	-1.98159	0.0494326	0.434754	-3.87232	Down
CLEC4E	0.263952	2.57715	0.0109688	0.351168	-2.77635	Up
PLBD1	0.263918	2.88462	0.00452237	0.335483	-2.10996	Up
ZNF789	-0.263437	-3.28162	0.00129552	0.326894	-1.15387	Down
SLC36A3	0.26292	2.26482	0.0250188	0.387514	-3.38393	Up
MTBP	0.26252	2.3133	0.0221245	0.376457	-3.29431	Up
EPHA1	-0.262397	-2.06245	0.0409651	0.422103	-3.73907	Down
NFIL3	0.262359	2.23236	0.0271378	0.395205	-3.44297	Up
FGD4	0.261911	2.42054	0.0167452	0.365173	-3.08991	Up
LCN15	0.261844	3.62088	0.00040614	0.326894	-0.255741	Up
LOC100131662	-0.261758	-1.98199	0.0493869	0.434742	-3.87166	Down
JUNB	0.261672	2.43726	0.0160205	0.363834	-3.05728	Up
TXN	0.261522	2.38678	0.018298	0.369842	-3.15517	Up
DRD3	0.261415	2.1887	0.0302325	0.39993	-3.52112	Up
TYROBP	0.261313	3.5187	0.000581001	0.326894	-0.533843	Up
ZNF16	-0.261264	-2.61528	0.0098663	0.345239	-2.69732	Down
PLAG1	-0.261197	-3.11598	0.00221401	0.327522	-1.56554	Down
DPY19L2P4	-0.261166	-2.22524	0.0276229	0.396164	-3.45581	Down
ASAP1-IT1	0.261065	2.3896	0.0181635	0.369842	-3.14975	Up
MAL	-0.260843	-2.04829	0.0423513	0.425579	-3.76277	Down
GRHL1	0.260636	2.0129	0.0459919	0.429543	-3.82131	Up
LOC100128252	-0.260282	-2.22664	0.0275267	0.396025	-3.45329	Down
LOC100130950	-0.260274	-1.98511	0.0490349	0.434702	-3.86662	Down
TLR2	0.260152	2.83681	0.00521524	0.335483	-2.21792	Up
SETD1A	-0.260008	-2.06876	0.0403594	0.422103	-3.72846	Down
TBC1D4	-0.260006	-2.44871	0.0155401	0.363529	-3.03481	Down
PARP9	0.259748	3.35891	0.00100194	0.326894	-0.955654	Up
DUSP1	0.259696	2.08444	0.0388893	0.419381	-3.70198	Up
LAT2	0.259422	3.45182	0.000731488	0.326894	-0.712355	Up
S100A12	0.259239	2.68246	0.00816458	0.345239	-2.5556	Up
LOC100652972	-0.259109	-2.01382	0.0458947	0.429543	-3.81981	Down
FP588	-0.258783	-2.36796	0.0192174	0.369907	-3.19117	Down
PCDHB7	0.258754	2.01376	0.0459008	0.429543	-3.8199	Up
GZMK	0.258203	2.49849	0.013598	0.360403	-2.93604	Up
PON3	0.25791	2.16368	0.0321414	0.40158	-3.56527	Up
LOC100505894	0.257631	2.18099	0.0308102	0.39993	-3.53478	Up
LOC441461	-0.25739	-2.01599	0.0456636	0.429543	-3.81623	Down
C11orf21	0.257384	2.04623	0.0425567	0.425579	-3.76621	Up
C2orf81	-0.257373	-2.14458	0.0336672	0.40492	-3.59865	Down
EVI2B	0.256799	2.52482	0.0126612	0.357713	-2.88309	Up
TNF	0.256551	2.61616	0.00984216	0.345239	-2.69549	Up
C11orf45	-0.25653	-2.47364	0.0145388	0.360772	-2.98558	Down
MST1R	-0.256522	-2.18544	0.0304761	0.39993	-3.52691	Down
EIF2AK3	-0.256484	-2.36263	0.0194852	0.37151	-3.20133	Down
CD163	0.255749	2.03551	0.0436361	0.427322	-3.78401	Up
C11orf80	-0.255627	-2.7566	0.0065981	0.342613	-2.39547	Down
ACSS3	0.255572	2.61438	0.00989115	0.345239	-2.6992	Up
PAWR	-0.255238	-2.52798	0.0125529	0.357713	-2.87671	Down
ZNF548	-0.254853	-2.18408	0.0305774	0.39993	-3.5293	Down
N4BP3	-0.254853	-2.75049	0.00671603	0.345239	-2.40881	Down
SIRPG	0.254535	3.16888	0.00186988	0.326894	-1.43603	Up
CSH1	0.254461	2.17504	0.0312624	0.39993	-3.54529	Up
LOC650226	0.254238	2.39867	0.0177371	0.36864	-3.13228	Up
TOP3B	-0.254208	-2.76457	0.00644722	0.340521	-2.37804	Down
GAS5	-0.254187	-2.59115	0.0105516	0.346939	-2.74744	Down
PRKAR2A	-0.254067	-2.4873	0.0140149	0.360772	-2.95842	Down
WSCD1	0.254005	3.00241	0.00315965	0.327522	-1.83732	Up
LYSMD4	-0.253504	-3.05991	0.00264214	0.327522	-1.70079	Down
GOLGA2P2Y	-0.253438	-2.17349	0.0313805	0.39993	-3.54801	Down
CH25H	0.253368	2.64431	0.00909513	0.345239	-2.63647	Up
CD53	0.253292	3.14599	0.00201217	0.326894	-1.49229	Up
LGR4	-0.252965	-2.03936	0.0432455	0.426776	-3.77762	Down
HMX1	-0.25289	-2.03531	0.0436571	0.427322	-3.78435	Down
NKAIN1	0.252803	2.05316	0.0418701	0.425531	-3.75463	Up
ALOX5	0.25237	2.69788	0.00781355	0.345239	-2.52262	Up
MDH1B	0.252121	2.21924	0.028037	0.396249	-3.46659	Up
ISG20	0.252023	3.69957	0.000306727	0.326894	-0.037231	Up
PP12719	0.251847	2.11797	0.0358983	0.410466	-3.64471	Up
ITGB2	0.251551	3.01557	0.00303358	0.327522	-1.80627	Up
FAM76A	-0.251263	-2.53453	0.0123306	0.356018	-2.86343	Down
CXorf57	-0.251212	-2.05961	0.0412398	0.422198	-3.74383	Down
LOC285141	0.251074	2.35873	0.0196833	0.372003	-3.20875	Up
CCR3	0.250929	2.0242	0.0448022	0.428871	-3.80273	Up
NR1I2	0.250714	2.35992	0.019623	0.372003	-3.2065	Up
ICOSLG	-0.250495	-2.37488	0.0188748	0.369907	-3.17797	Down
PSD3	-0.250475	-2.01195	0.0460935	0.429543	-3.82287	Down
CCDC134	0.250268	2.46718	0.0147927	0.360772	-2.99839	Up
LOC100653227	-0.250205	-2.95601	0.00364357	0.329228	-1.94584	Down
C11orf61	-0.250091	-2.27562	0.0243469	0.384768	-3.36412	Down
PRR13	0.249973	2.64789	0.00900405	0.345239	-2.62893	Up
ADAM8	0.249952	3.16918	0.00186809	0.326894	-1.4353	Up
C22orf13	-0.249757	-3.145	0.00201858	0.326894	-1.49473	Down
MCL1	0.249425	2.88442	0.00452511	0.335483	-2.11042	Up
AMICA1	0.249371	2.03559	0.043628	0.427322	-3.78388	Up
ZC3HAV1	0.249366	2.77427	0.00626769	0.338334	-2.35675	Up
GZMA	0.249135	2.31297	0.0221432	0.376457	-3.29493	Up
LOC100129794	0.248678	2.35532	0.0198582	0.372469	-3.21523	Up
CYP3A4	0.248642	2.79215	0.00594868	0.338334	-2.31734	Up
CHUK	0.248159	2.68374	0.00813497	0.345239	-2.55287	Up
CHML	-0.248118	-2.071	0.0401465	0.421355	-3.72468	Down
CXCR2P1	0.248056	1.9778	0.049863	0.435377	-3.87843	Up
LOC100507493	-0.24795	-2.77211	0.00630717	0.3386	-2.36148	Down
ACADS	-0.2477	-2.06525	0.0406957	0.422103	-3.73437	Down
WNT10A	-0.247688	-2.04601	0.0425786	0.425579	-3.76657	Down
DPY19L2P3	-0.247647	-2.07138	0.0401104	0.421355	-3.72404	Down
GRIP1	-0.247552	-2.20065	0.0293565	0.39993	-3.49987	Down
ZNF799	-0.247271	-2.10876	0.0366992	0.410984	-3.66052	Down
PRDM13	-0.247136	-2.08766	0.0385934	0.417811	-3.69652	Down
ANO9	-0.246932	-2.21982	0.0279968	0.396249	-3.46556	Down
RNF144B	0.246788	2.58402	0.0107621	0.34773	-2.76217	Up
FCN1	0.24655	2.14692	0.0334776	0.40492	-3.59459	Up
LOC100132319	0.246345	2.47468	0.0144983	0.360772	-2.98352	Up
LBR	0.245872	2.42878	0.0163845	0.36499	-3.07386	Up
SAMD9L	0.245859	2.37522	0.0188581	0.369907	-3.17732	Up
IL2RB	0.245797	2.99048	0.00327803	0.327522	-1.86535	Up
CCL4	0.245531	2.91531	0.00412313	0.335483	-2.03983	Up
LRRC41	-0.245518	-2.41332	0.017067	0.365836	-3.10393	Down
ZIM2	0.245026	2.28181	0.0239687	0.382669	-3.35272	Up
B2M	0.245025	2.90561	0.00424569	0.335483	-2.06206	Up
HDAC11	-0.245023	-2.05958	0.0412432	0.422198	-3.74389	Down
CBR3	-0.244992	-2.0045	0.0468951	0.432428	-3.83508	Down
IDI1	0.244974	2.11394	0.0362473	0.410954	-3.65164	Up
GTF2IRD2B	-0.244911	-2.04916	0.0422651	0.425579	-3.76132	Down
FLYWCH1	-0.244716	-3.20334	0.00167314	0.326894	-1.35066	Down
PPT1	0.244685	2.24709	0.0261576	0.388891	-3.41628	Up
NUBPL	-0.244389	-1.99323	0.0481291	0.434702	-3.85344	Down
HSPB8	0.244316	2.6701	0.00845608	0.345239	-2.5819	Up
PNMA6A	-0.244061	-2.03259	0.0439353	0.427451	-3.78886	Down
TUT1	-0.244037	-2.51985	0.0128335	0.357713	-2.89312	Down
ARHGEF5	-0.243812	-3.1073	0.0022758	0.327522	-1.58662	Down
CMTM6	0.243513	2.67294	0.00838827	0.345239	-2.57587	Up
IGDCC4	0.243487	2.76108	0.00651297	0.341053	-2.38568	Up
ERGIC1	0.24347	2.05958	0.041243	0.422198	-3.74389	Up
KCNJ3	0.24341	2.51031	0.01317	0.36024	-2.91233	Up
ZDHHC23	-0.243224	-2.37057	0.0190879	0.369907	-3.18621	Down
SPOPL	0.243216	2.77738	0.00621101	0.338334	-2.3499	Up
LINC00461	0.243095	2.79748	0.00585635	0.338334	-2.30554	Up
GINS1	0.242927	2.46469	0.0148915	0.360772	-3.00331	Up
CFP	0.242845	2.7635	0.00646727	0.340662	-2.38038	Up
SYCP2	0.24271	2.27523	0.0243707	0.384768	-3.36483	Up
PIAS2	0.242702	2.44789	0.0155741	0.363529	-3.03642	Up
H3F3C	0.24256	2.01794	0.0454584	0.429543	-3.81304	Up
MS4A7	0.24206	2.36366	0.0194336	0.37151	-3.19938	Up
PRO2852	0.241743	2.20198	0.0292601	0.39993	-3.49749	Up
MAPK14	0.241647	2.13069	0.0348165	0.408424	-3.62276	Up
FLJ42709	0.24145	2.56525	0.0113347	0.354542	-2.8008	Up
CYP7A1	-0.240986	-2.60341	0.0101983	0.346489	-2.72203	Down
MAN1B1	-0.24074	-2.10126	0.0373634	0.412839	-3.67336	Down
IFITM1	0.240371	3.02712	0.00292673	0.327522	-1.77891	Up
MOK	-0.239945	-2.33964	0.0206784	0.373339	-3.24488	Down
FXYD4	0.239861	1.98739	0.0487789	0.434702	-3.86292	Up
PLEK	0.239778	2.49803	0.0136149	0.360403	-2.93696	Up
LOC100287628	-0.23976	-2.93504	0.00388385	0.335483	-1.99441	Down
ERV3-2	0.239496	2.05713	0.041481	0.423564	-3.74799	Up
CALM2	0.239242	2.77459	0.00626172	0.338334	-2.35603	Up
CAPZA1	0.239095	3.2907	0.00125729	0.326894	-1.13079	Up
KRT20	0.238993	2.66446	0.00859233	0.345239	-2.59388	Up
PRICKLE1	-0.238628	-2.1803	0.0308623	0.39993	-3.536	Down
C21orf56	-0.238613	-2.00083	0.0472937	0.433452	-3.84106	Down
MYL5	-0.238476	-3.30567	0.00119652	0.326894	-1.0926	Down
RNF208	-0.238242	-2.02837	0.0443696	0.427904	-3.79584	Down
P2RY13	0.237677	2.2059	0.0289783	0.39993	-3.49049	Up
LOC100507311	0.237674	2.34306	0.020497	0.373339	-3.23843	Up
BNC1	0.237463	2.5517	0.0117646	0.356018	-2.8285	Up
SNHG10	-0.237382	-3.26219	0.00138102	0.326894	-1.20309	Down
OR4K1	0.237281	2.9993	0.00319011	0.327522	-1.84463	Up
ACTB	0.236797	2.64755	0.00901254	0.345239	-2.62964	Up
FOLR2	0.236745	2.52658	0.0126008	0.357713	-2.87954	Up
IQCK	-0.236643	-2.62359	0.00963999	0.345239	-2.67998	Down
CYP46A1	0.236504	2.39308	0.0179988	0.369692	-3.14305	Up
SIGLEC5	0.236327	2.01111	0.0461834	0.429707	-3.82425	Up
C1orf114	0.236164	2.42152	0.0167017	0.365173	-3.08799	Up
VMP1	0.235855	2.01381	0.0458959	0.429543	-3.81983	Up
ARHGAP25	0.235835	2.83267	0.00527952	0.335483	-2.22719	Up
HSDL1	-0.235761	-2.37741	0.0187505	0.369907	-3.17312	Down
H2AFY2	-0.235736	-2.29867	0.0229655	0.379506	-3.32155	Down
NMI	0.235554	3.01789	0.00301181	0.327522	-1.80077	Up
SNRPN	-0.235543	-3.12375	0.00216007	0.327522	-1.54665	Down
NAA25	-0.235265	-2.16998	0.0316514	0.39993	-3.5542	Down
CHI3L2	-0.235261	-2.09718	0.0377286	0.412839	-3.68032	Down
MAPRE3	-0.235178	-2.22598	0.0275721	0.396164	-3.45448	Down
ZNF835	-0.235082	-2.15041	0.0331951	0.404345	-3.58849	Down
ITPR2	0.234886	3.02851	0.00291414	0.327522	-1.77562	Up
ARPC5	0.23487	2.72177	0.00729647	0.345239	-2.47118	Up
ETS2	0.234832	2.52495	0.0126569	0.357713	-2.88283	Up
L3MBTL2	-0.234004	-2.08193	0.0391218	0.41982	-3.70623	Down
GATA5	0.233998	2.58958	0.0105977	0.346939	-2.75069	Up
FAM86A	-0.233943	-2.61985	0.00974128	0.345239	-2.68779	Down
KBTBD8	-0.233919	-1.98362	0.0492026	0.434702	-3.86903	Down
HEBP2	0.233592	2.63612	0.00930716	0.345239	-2.65371	Up
HIST2H3D	0.233507	2.49981	0.0135499	0.360403	-2.93342	Up
IYD	-0.233484	-2.48794	0.0139905	0.360772	-2.95712	Down
TNFAIP2	0.233277	3.29301	0.0012477	0.326894	-1.12489	Up
S100A6	0.233148	2.17417	0.0313288	0.39993	-3.54682	Up
ARHGAP9	0.23302	2.94112	0.0038127	0.335039	-1.98035	Up
LRRC56	-0.232827	-3.00131	0.00317036	0.327522	-1.8399	Down
NPTN	0.232794	2.19872	0.0294969	0.39993	-3.50332	Up
SPTLC2	0.232383	2.12357	0.0354183	0.409936	-3.63506	Up
SAT1	0.232163	2.25035	0.0259448	0.388379	-3.41034	Up
KRT76	0.231826	2.009	0.0464097	0.430456	-3.82771	Up
LOC100289079	-0.231089	-2.22006	0.0279804	0.396249	-3.46513	Down
S1PR4	0.230848	2.90952	0.00419599	0.335483	-2.05312	Up
GABRD	0.230839	2.2574	0.0254899	0.387514	-3.39749	Up
BHLHE22	0.230674	2.02081	0.0451559	0.429543	-3.80831	Up
PPAP2B	0.230634	2.21445	0.0283723	0.398145	-3.4752	Up
IDUA	-0.230583	-2.85861	0.00488806	0.335483	-2.16888	Down
LAMA1	0.23019	2.80246	0.00577147	0.338334	-2.29451	Up
ITGA2	0.230139	2.03338	0.0438543	0.427451	-3.78755	Up
C8orf38	-0.229791	-2.42107	0.0167219	0.365173	-3.08888	Down
ROCK1	0.229782	2.65073	0.00893214	0.345239	-2.62293	Up
POLR1E	-0.22933	-2.65016	0.00894653	0.345239	-2.62413	Down
TMEM163	-0.22925	-2.35582	0.0198326	0.372469	-3.21429	Down
FCGR3B	0.228968	2.19502	0.0297663	0.39993	-3.50989	Up
KCNJ15	0.22868	2.09279	0.0381249	0.415071	-3.68779	Up
USP32P2	0.22854	2.48974	0.0139229	0.360772	-2.95354	Up
SH3GL1	0.228198	3.0144	0.00304462	0.327522	-1.80904	Up
PNLIPRP2	0.228153	2.34787	0.0202441	0.373268	-3.22933	Up
TFAP4	0.22787	2.11979	0.0357416	0.410052	-3.64157	Up
SNPH	-0.227801	-2.42622	0.0164956	0.36499	-3.07884	Down
ZNF230	0.227503	2.09887	0.0375764	0.412839	-3.67743	Up
LOC155060	-0.227255	-2.88593	0.00450467	0.335483	-2.10698	Down
GNB4	0.227218	2.21822	0.028108	0.396528	-3.46843	Up
GLTPD2	0.227082	2.0346	0.0437292	0.427328	-3.78552	Up
UBC	0.226849	2.435	0.0161168	0.363834	-3.06171	Up
TLR4	0.226719	2.95878	0.00361292	0.329228	-1.93942	Up
PIGL	-0.226612	-2.48468	0.0141138	0.360772	-2.96362	Down
THSD4	0.226587	2.11612	0.0360581	0.410512	-3.64789	Up
HIST1H3C	0.225908	2.43506	0.0161142	0.363834	-3.06159	Up
FGF21	0.225869	2.45873	0.0151306	0.36198	-3.01508	Up
FAM167A	-0.225836	-2.20902	0.028756	0.39993	-3.48492	Down
DLX4	-0.225637	-2.63699	0.0092843	0.345239	-2.65187	Down
FTL	0.225481	2.29435	0.0232186	0.379933	-3.32954	Up
C10orf25	-0.225322	-1.99089	0.0483887	0.434702	-3.85725	Down
C1orf93	-0.225121	-3.54048	0.000538644	0.326894	-0.475107	Down
LOC728743	-0.224672	-2.22468	0.0276611	0.396164	-3.45682	Down
TNIP3	-0.224624	-2.6371	0.00928163	0.345239	-2.65165	Down
CHIC2	0.224388	2.60953	0.0100259	0.345698	-2.7093	Up
LOC439949	-0.224215	-2.21703	0.0281915	0.397419	-3.47057	Down
ITGAX	0.224176	2.55648	0.0116114	0.355301	-2.81875	Up
CTSS	0.224113	2.60429	0.0101733	0.346489	-2.7202	Up
FAM176A	0.223639	2.43042	0.0163135	0.364858	-3.07066	Up
ZNF709	-0.22344	-2.0663	0.0405946	0.422103	-3.7326	Down
DDX58	0.222852	2.0279	0.0444173	0.427904	-3.79661	Up
FLJ39653	-0.22253	-2.45885	0.0151256	0.36198	-3.01484	Down
ERCC2	-0.222157	-2.93737	0.00385649	0.335483	-1.98903	Down
TMEM25	-0.221976	-2.4309	0.0162928	0.364858	-3.06972	Down
TAP1	0.221649	3.2012	0.00168474	0.326894	-1.35597	Up
AP2A1	-0.221613	-2.90824	0.00421222	0.335483	-2.05606	Down
FKBP7	-0.221532	-2.59688	0.0103851	0.346489	-2.73558	Down
FAM100B	0.221416	2.57641	0.010991	0.351168	-2.77786	Up
PKIA	-0.221187	-2.12492	0.0353035	0.409723	-3.63273	Down
NOM1	-0.221049	-2.35483	0.019883	0.372469	-3.21615	Down
LRRC20	-0.22102	-3.57176	0.000482872	0.326894	-0.390239	Down
LOC100129973	-0.220499	-2.01617	0.0456447	0.429543	-3.81594	Down
CXCR4	0.220267	2.63165	0.0094245	0.345239	-2.66308	Up
HCLS1	0.219898	2.66053	0.00868845	0.345239	-2.60221	Up
GPR65	0.219853	2.40369	0.0175049	0.367	-3.12258	Up
SMTN	-0.219841	-2.4661	0.0148354	0.360772	-3.00052	Down
HN1	0.219815	1.9823	0.0493523	0.434702	-3.87117	Up
TDP2	0.219387	2.30174	0.0227867	0.379506	-3.31584	Up
ZBED3	-0.219249	-3.27768	0.00131243	0.326894	-1.16385	Down
CRYAB	-0.218967	-1.98457	0.0490957	0.434702	-3.86749	Down
MDFIC	-0.218814	-2.28492	0.023781	0.381958	-3.34699	Down
MBL2	0.218635	2.06117	0.0410883	0.422103	-3.74121	Up
PCLO	0.218615	2.19602	0.0296932	0.39993	-3.50811	Up
PREX1	0.21852	2.25617	0.0255691	0.387514	-3.39974	Up
GXYLT2	-0.218501	-2.19874	0.0294951	0.39993	-3.50328	Down
LRRN2	0.218493	2.776	0.00623605	0.338334	-2.35293	Up
ATG16L2	0.218391	3.10015	0.0023279	0.327522	-1.60395	Up
PCDHB14	0.218207	2.71847	0.00736595	0.345239	-2.4783	Up
ASPRV1	0.218204	2.30624	0.0225265	0.377594	-3.30746	Up
USP13	-0.218047	-2.32299	0.0215826	0.375482	-3.27619	Down
STARD13	0.217815	2.27722	0.0242489	0.384768	-3.36118	Up
ACAD10	-0.217624	-2.0855	0.0387918	0.419115	-3.70018	Down
ND3	-0.217248	-2.73941	0.0069348	0.345239	-2.43294	Down
TOP1MT	-0.217175	-2.46449	0.0148996	0.360772	-3.00371	Down
MSTO1	-0.217145	-2.53412	0.0123442	0.356018	-2.86425	Down
DYNLT1	0.216744	2.86278	0.00482766	0.335483	-2.15946	Up
AIF1	0.216733	3.45947	0.000712578	0.326894	-0.692072	Up
ADAMTS19	0.216642	2.37788	0.0187277	0.369907	-3.17222	Up
PTGES	0.216425	2.03149	0.0440479	0.427451	-3.79068	Up
KRT19P2	0.216397	2.24096	0.0265612	0.390742	-3.42739	Up
WDR20	0.216355	2.68635	0.00807463	0.345239	-2.54729	Up
RRM1	-0.216341	-2.34573	0.0203564	0.373268	-3.23339	Down
CENPI	0.216312	2.33852	0.0207382	0.373498	-3.247	Up
ATP8B2	-0.215567	-2.18404	0.0305804	0.39993	-3.52938	Down
KPNA1	0.215547	2.0408	0.0431005	0.426543	-3.77523	Up
TMEM105	0.215373	2.27466	0.0244058	0.384768	-3.36587	Up
GBP2	0.215294	3.28897	0.00126449	0.326894	-1.13519	Up
HLA-F	0.215188	3.28502	0.00128107	0.326894	-1.14522	Up
C11orf65	-0.21518	-2.11559	0.0361042	0.410598	-3.64881	Down
DAPK2	0.215165	2.82575	0.00538866	0.337351	-2.24266	Up
LOC100128398	-0.215035	-2.69146	0.00795792	0.345239	-2.53636	Down
PUS10	0.214709	2.15369	0.0329319	0.404345	-3.58277	Up
RFESD	-0.214704	-2.37196	0.0190189	0.369907	-3.18355	Down
HMP19	0.214673	1.99423	0.0480182	0.434702	-3.85181	Up
SUPT3H	-0.214451	-2.1095	0.0366341	0.410954	-3.65925	Down
MGAM	0.214152	2.27572	0.024341	0.384768	-3.36394	Up
ADAT2	-0.214108	-2.88554	0.00450989	0.335483	-2.10786	Down
MMP25	0.214094	2.87108	0.00470957	0.335483	-2.1407	Up
ZNF167	0.214063	2.37411	0.0189126	0.369907	-3.17944	Up
GUSBP4	-0.213761	-2.07512	0.0397577	0.421056	-3.71774	Down
FAM113B	-0.213754	-2.38291	0.0184836	0.369907	-3.16259	Down
C11orf95	-0.213608	-2.15361	0.0329382	0.404345	-3.5829	Down
GEN1	-0.213505	-1.97865	0.0497663	0.435363	-3.87706	Down
CST3	-0.213148	-2.22191	0.0278524	0.396249	-3.46181	Down
LOC157562	-0.213051	-2.86948	0.00473206	0.335483	-2.14431	Down
IER2	0.212941	2.57081	0.0111624	0.353928	-2.78939	Up
UBE2J1	0.212766	2.06228	0.0409818	0.422103	-3.73936	Up
SNED1	-0.212365	-2.6604	0.00869151	0.345239	-2.60248	Down
VASP	0.212175	2.0972	0.0377263	0.412839	-3.68027	Up
CD63	0.211608	2.47868	0.0143434	0.360772	-2.97557	Up
C3orf80	0.211573	2.04083	0.0430978	0.426543	-3.77519	Up
NLRC5	0.211407	2.88126	0.00456817	0.335483	-2.1176	Up
HIST3H2A	0.211241	2.31178	0.0222103	0.376457	-3.29714	Up
CATSPER2	-0.211194	-1.99301	0.0481529	0.434702	-3.85379	Down
RASGEF1A	0.211078	2.01913	0.045333	0.429543	-3.81108	Up
BIVM	-0.210755	-2.18596	0.0304367	0.39993	-3.52598	Down
CEACAM4	0.210608	2.54643	0.0119358	0.356018	-2.83925	Up
VCPIP1	0.210556	3.12516	0.0021504	0.327522	-1.54321	Up
C21orf2	-0.210533	-2.43584	0.0160809	0.363834	-3.06006	Down
TMEM71	0.210468	2.17089	0.0315806	0.39993	-3.55259	Up
HLA-DRA	0.210096	2.15001	0.0332274	0.404345	-3.58919	Up
ADAM7	0.209874	2.20995	0.0286897	0.39993	-3.48325	Up
SUSD3	-0.209663	-2.4888	0.0139585	0.360772	-2.95543	Down
LONRF2	0.209559	2.34451	0.0204207	0.373268	-3.2357	Up
PRAMEF1	0.209495	2.49516	0.0137209	0.360403	-2.94271	Up
GIT2	0.209437	2.84922	0.00502666	0.335483	-2.19005	Up
TRIM22	0.209388	2.65591	0.00880249	0.345239	-2.61198	Up
SMPX	0.209077	2.15115	0.0331354	0.404345	-3.5872	Up
HSD17B11	0.208867	2.46879	0.0147289	0.360772	-2.99519	Up
WDR19	0.20882	2.47012	0.0146765	0.360772	-2.99256	Up
TALDO1	0.208654	2.55071	0.0117967	0.356018	-2.83052	Up
CHGA	0.208528	2.42755	0.0164377	0.36499	-3.07625	Up
CD300C	0.208487	2.26365	0.0250929	0.387514	-3.38608	Up
RGL4	0.20833	2.55847	0.011548	0.355301	-2.81467	Up
CXADRP2	0.208195	2.03815	0.0433681	0.426848	-3.77963	Up
ALPK1	0.20817	2.03927	0.0432548	0.426776	-3.77777	Up
ANKRD30BL	0.208038	2.78899	0.00600383	0.338334	-2.32431	Up
UBE2D1	0.207928	2.17898	0.0309623	0.39993	-3.53833	Up
STK32A	0.207901	2.39476	0.0179197	0.369328	-3.13981	Up
LIN7C	0.207409	2.55945	0.0115168	0.355301	-2.81266	Up
ZKSCAN5	-0.20689	-2.23043	0.027268	0.395205	-3.44644	Down
C20orf24	0.20675	2.54251	0.0120647	0.356018	-2.84723	Up
PPP1CB	0.206715	2.33597	0.0208747	0.374917	-3.2518	Up
IL13RA1	0.206236	2.0537	0.0418165	0.425438	-3.75372	Up
KPNB1	0.206103	2.39215	0.0180428	0.369842	-3.14485	Up
RPL31	-0.206007	-2.44445	0.0157174	0.363719	-3.04319	Down
QRSL1	-0.206005	-2.79359	0.00592357	0.338334	-2.31415	Down
CAMK2B	0.205895	2.24175	0.0265094	0.390578	-3.42597	Up
GPRC5D	0.205865	2.27642	0.0242977	0.384768	-3.36265	Up
LGR5	0.205801	2.42393	0.0165959	0.365173	-3.08331	Up
RALB	0.205758	2.17673	0.031133	0.39993	-3.5423	Up
CES4A	-0.205685	-2.06341	0.0408721	0.422103	-3.73745	Down
FASN	-0.205658	-2.14437	0.0336845	0.40492	-3.59902	Down
GALNT9	0.205565	1.98254	0.0493249	0.434702	-3.87078	Up
ADH1C	0.205528	2.02527	0.0446906	0.42864	-3.80096	Up
SALL1	0.205387	2.22786	0.027443	0.395854	-3.45108	Up
ZNF10	-0.205306	-2.62664	0.00955799	0.345239	-2.67359	Down
TRIM34	0.205177	2.89145	0.00443067	0.335483	-2.09442	Up
CAT	0.204932	2.3901	0.0181396	0.369842	-3.14878	Up
PSMB9	0.204899	2.7315	0.00709492	0.345239	-2.45011	Up
ZNF544	-0.204887	-4.02457	9.2e-05	0.326894	0.90415	Down
CSGALNACT2	0.204872	2.07604	0.0396713	0.421056	-3.71619	Up
IRF9	0.204625	3.27915	0.00130609	0.326894	-1.16013	Up
MYO1F	0.204557	2.80072	0.0058009	0.338334	-2.29835	Up
SLC16A6	0.204496	2.70742	0.00760308	0.345239	-2.50211	Up
AGPAT4-IT1	-0.204481	-2.51428	0.013029	0.36024	-2.90434	Down
CXCR2	0.204292	2.54067	0.0121253	0.356018	-2.85096	Up
TRIM25	0.204188	2.39466	0.0179244	0.369328	-3.14	Up
YBEY	-0.204187	-2.25474	0.0256608	0.387683	-3.40235	Down
AQP2	0.203868	2.29254	0.023326	0.38002	-3.33291	Up
FAM166B	0.203775	2.12931	0.0349322	0.408424	-3.62514	Up
ACTR2	0.203655	2.87356	0.00467468	0.335483	-2.13507	Up
ZIK1	-0.203621	-1.99336	0.0481145	0.434702	-3.85323	Down
SNAP25	0.20356	2.1863	0.0304115	0.39993	-3.52538	Up
SBK2	0.20354	2.00251	0.0471101	0.432764	-3.83831	Up
SQRDL	0.203426	2.79218	0.00594803	0.338334	-2.31726	Up
LIN7A	0.203171	2.40735	0.0173373	0.366329	-3.1155	Up
HDAC9	0.20289	2.32092	0.0216974	0.375482	-3.28007	Up
CASC3	0.2028	2.58847	0.0106305	0.346939	-2.753	Up
NBPF1	0.202227	2.67287	0.00839009	0.345239	-2.57603	Up
FBXO38	0.202015	2.89778	0.00434714	0.335483	-2.07998	Up
CXCR1	0.201958	2.09036	0.0383465	0.416749	-3.69193	Up
GNG2	0.201837	2.02475	0.044745	0.428742	-3.80182	Up
RNF38	0.201831	2.69419	0.0078963	0.345239	-2.53053	Up
KLHL22	-0.201788	-2.14407	0.0337092	0.40492	-3.59954	Down
TP53	-0.201728	-2.07594	0.0396806	0.421056	-3.71636	Down
EIF3L	-0.201583	-3.23316	0.00151859	0.326894	-1.27616	Down
DSCR6	0.201452	2.49592	0.0136928	0.360403	-2.94119	Up
DCUN1D2	0.201409	2.06597	0.0406269	0.422103	-3.73317	Up
LYRM1	0.201056	2.56529	0.0113333	0.354542	-2.8007	Up
GLIPR2	0.201017	3.5076	0.000603775	0.326894	-0.563665	Up
NLRP3	0.201014	2.32965	0.0212169	0.375482	-3.2637	Up
FBXW10	-0.200967	-2.17928	0.0309396	0.39993	-3.5378	Down
CARD17	0.200942	3.07326	0.00253382	0.327522	-1.66879	Up
ZNF223	0.200909	2.06556	0.0406661	0.422103	-3.73385	Up
LOC284933	0.200789	2.46589	0.0148438	0.360772	-3.00094	Up
ZBTB24	-0.200747	-2.82166	0.00545414	0.338334	-2.25179	Down
AKIRIN2-AS1	0.200509	2.39801	0.0177679	0.36864	-3.13355	Up
MTG1	-0.200376	-2.66314	0.00862447	0.345239	-2.59668	Down
GRASP	-0.200341	-2.53381	0.0123548	0.356018	-2.86489	Down
IFITM4P	0.200057	2.31754	0.0218857	0.376389	-3.28638	Up
SLC27A6	0.199801	2.30429	0.022639	0.378832	-3.3111	Up
MDM2	0.199739	2.70766	0.00759795	0.345239	-2.50161	Up
RNF19B	0.199211	2.14418	0.0337002	0.40492	-3.59935	Up
HIST3H3	0.199061	2.06324	0.0408887	0.422103	-3.73774	Up
ZNF490	-0.198998	-2.03126	0.0440715	0.427451	-3.79106	Down
CHD7	0.198989	2.22297	0.0277791	0.396249	-3.4599	Up
VPS52	-0.198958	-3.55846	0.000505883	0.326894	-0.426394	Down
LY6K	0.198907	1.99524	0.047907	0.434702	-3.85018	Up
C19orf73	-0.198619	-1.98007	0.0496048	0.435032	-3.87477	Down
PEMT	-0.198586	-3.35644	0.00101029	0.326894	-0.962062	Down
GADD45B	0.198484	2.47606	0.0144448	0.360772	-2.98078	Up
ZNF280C	-0.198467	-2.54494	0.0119846	0.356018	-2.84228	Down
NFYA	0.198379	2.89778	0.00434707	0.335483	-2.07997	Up
PTBP1	-0.19809	-2.43849	0.015968	0.363834	-3.05486	Down
EPN3	0.197953	2.05278	0.0419069	0.425531	-3.75526	Up
KREMEN2	-0.197895	-2.01969	0.0452742	0.429543	-3.81016	Down
SEPT6	-0.197777	-2.79428	0.00591164	0.338334	-2.31263	Down
EFHD2	0.197766	3.61919	0.000408577	0.326894	-0.260394	Up
LOC643401	0.19769	2.04627	0.0425523	0.425579	-3.76613	Up
ABCC11	0.197367	2.00256	0.0471046	0.432764	-3.83823	Up
ATP4A	-0.197217	-2.41645	0.0169268	0.365836	-3.09786	Down
EXOC3L2	0.196897	2.35495	0.0198772	0.372469	-3.21593	Up
SORBS3	-0.196705	-2.61095	0.00998631	0.345698	-2.70635	Down
PPP4R2	0.196245	1.98864	0.0486398	0.434702	-3.8609	Up
C1orf56	0.196086	2.88157	0.00456397	0.335483	-2.1169	Up
CYBASC3	-0.195934	-3.30582	0.00119593	0.326894	-1.09222	Down
JDP2	0.195868	2.94111	0.00381289	0.335039	-1.98039	Up
METTL8	-0.195831	-2.38817	0.0182314	0.369842	-3.15249	Down
EFNA3	0.195203	2.13312	0.0346135	0.407948	-3.61856	Up
GDPD2	0.194838	2.18563	0.0304613	0.39993	-3.52656	Up
GIMAP7	0.194803	2.17929	0.0309383	0.39993	-3.53777	Up
TCEA2	-0.194612	-3.32833	0.00110974	0.326894	-1.03453	Down
ZYG11A	0.194478	2.36885	0.0191731	0.369907	-3.18948	Up
AGPAT4	-0.194473	-2.13082	0.0348053	0.408424	-3.62253	Down
MOSPD2	0.194274	2.29952	0.0229159	0.379506	-3.31997	Up
FLJ13224	-0.194221	-2.01577	0.0456873	0.429543	-3.8166	Down
HIST1H2AM	0.194186	2.31091	0.0222597	0.376457	-3.29876	Up
PHLPP2	-0.194137	-2.19204	0.0299853	0.39993	-3.51519	Down
RBP7	0.193541	3.03715	0.00283687	0.327522	-1.75511	Up
ZFP36L2	0.193513	3.34108	0.00106354	0.326894	-1.00172	Up
HLA-E	0.193463	2.52788	0.012556	0.357713	-2.87689	Up
AADAT	-0.193437	-2.08119	0.0391903	0.419981	-3.70748	Down
LRRFIP1	0.193328	2.21399	0.0284047	0.398145	-3.47603	Up
TFRC	-0.193317	-2.68411	0.0081262	0.345239	-2.55206	Down
LOC100287590	-0.193245	-2.52254	0.0127399	0.357713	-2.88769	Down
RTF1	0.193158	2.25788	0.0254596	0.387514	-3.39662	Up
NDNF	0.19311	2.17481	0.03128	0.39993	-3.5457	Up
TMEM108	-0.193029	-2.04887	0.042294	0.425579	-3.7618	Down
ARCN1	0.192991	2.4885	0.0139696	0.360772	-2.95602	Up
TNFSF10	0.192912	2.86977	0.00472794	0.335483	-2.14365	Up
C20orf106	0.192865	2.53475	0.0123233	0.356018	-2.86299	Up
PPP1R3D	0.192688	2.16991	0.0316566	0.39993	-3.55432	Up
SSFA2	0.192621	2.86481	0.00479854	0.335483	-2.15488	Up
KANK4	0.192505	2.37382	0.0189268	0.369907	-3.17999	Up
UBXN2A	-0.192446	-2.07896	0.0393978	0.420709	-3.71125	Down
IL17RD	0.19243	2.18798	0.0302866	0.39993	-3.52241	Up
FBXL21	0.192394	2.26193	0.0252018	0.387514	-3.38923	Up
SYNE2	0.192394	2.26146	0.0252311	0.387514	-3.39007	Up
HKR1	-0.192353	-2.20004	0.0294008	0.39993	-3.50096	Down
PHLDB3	-0.192089	-2.50006	0.0135408	0.360403	-2.93292	Down
FAM135A	-0.191934	-1.98455	0.0490986	0.434702	-3.86753	Down
NELF	-0.191885	-2.29571	0.0231385	0.379933	-3.32702	Down
ARL11	0.191779	1.99634	0.0477853	0.434702	-3.84838	Up
MIDN	0.191495	2.02425	0.0447966	0.428871	-3.80264	Up
SEC22B	0.191332	2.62752	0.0095344	0.345239	-2.67175	Up
FLJ32255	0.191137	2.81051	0.00563649	0.338334	-2.27664	Up
LTB	0.191076	2.39469	0.017923	0.369328	-3.13995	Up
TGIF2	-0.191011	-2.23816	0.0267478	0.391721	-3.43247	Down
NUAK2	0.190995	2.55738	0.0115828	0.355301	-2.81691	Up
C11orf36	-0.190993	-2.22951	0.0273309	0.39553	-3.44811	Down
PDE8B	-0.190941	-2.08391	0.0389379	0.419381	-3.70287	Down
SEMA6D	0.190819	2.06648	0.0405775	0.422103	-3.7323	Up
PAN3	0.190659	3.09758	0.00234685	0.327522	-1.61015	Up
ABHD14B	-0.190139	-3.18141	0.00179597	0.326894	-1.40508	Down
NFKBIL1	-0.190091	-2.15072	0.0331704	0.404345	-3.58796	Down
CDKN2D	0.190008	2.05673	0.0415201	0.423743	-3.74866	Up
FYB	0.189889	3.09023	0.002402	0.327522	-1.62793	Up
PAPOLA	0.189867	2.25614	0.025571	0.387514	-3.3998	Up
MT1M	-0.189837	-2.15926	0.0324888	0.403734	-3.57301	Down
MGC4473	0.189445	2.10672	0.0368789	0.411997	-3.66402	Up
PSME1	0.189346	2.89923	0.00432809	0.335483	-2.07665	Up
STX1B	0.189293	1.98302	0.0492703	0.434702	-3.87	Up
ARTN	-0.189059	-2.09843	0.0376159	0.412839	-3.67818	Down
GZMH	0.188929	2.34097	0.0206081	0.373339	-3.24239	Up
STAT3	0.188828	2.02031	0.0452082	0.429543	-3.80913	Up
SLC25A26	-0.188728	-2.13878	0.0341429	0.40708	-3.60873	Down
IFI16	0.188659	1.98031	0.0495773	0.435032	-3.87438	Up
ZNF503-AS1	0.188598	2.1356	0.0344062	0.407593	-3.61425	Up
TNFRSF10C	0.18828	2.48419	0.0141327	0.360772	-2.96461	Up
CDC42SE1	0.188266	3.11061	0.00225203	0.327522	-1.57858	Up
CRLF2	-0.188237	-2.04628	0.0425513	0.425579	-3.76612	Down
CELF5	-0.188223	-2.14964	0.033257	0.404345	-3.58983	Down
NBPF15	0.18818	3.43995	0.000761752	0.326894	-0.743742	Up
KRTAP13-1	-0.187967	-2.04176	0.0430038	0.426324	-3.77364	Down
FCGR2A	0.18788	2.27432	0.0244267	0.384768	-3.3665	Up
RMI1	0.187807	2.85792	0.00489814	0.335483	-2.17044	Up
ZNF25	-0.187763	-1.98624	0.0489086	0.434702	-3.86479	Down
ATF7IP2	-0.187591	-2.44502	0.0156933	0.363719	-3.04206	Down
IFT74	-0.187585	-2.07979	0.0393203	0.420569	-3.70985	Down
LYN	0.187531	2.49798	0.013617	0.360403	-2.93708	Up
SNRPE	-0.187528	-2.6823	0.00816837	0.345239	-2.55595	Down
POU6F1	-0.187223	-2.10948	0.0366365	0.410954	-3.6593	Down
ARFIP1	0.187072	2.1001	0.0374668	0.412839	-3.67534	Up
MFI2	0.186969	2.06696	0.040532	0.422103	-3.7315	Up
MYBPC3	0.186896	2.38315	0.0184719	0.369907	-3.16212	Up
TCTN1	-0.186817	-3.19789	0.00170291	0.326894	-1.36421	Down
ZNHIT2	-0.186733	-2.71327	0.00747673	0.345239	-2.48952	Down
CNGA4	-0.186536	-2.07454	0.0398122	0.421056	-3.71872	Down
ADAR	0.1863	2.60354	0.0101946	0.346489	-2.72176	Up
LIMK2	0.186119	2.15095	0.0331517	0.404345	-3.58755	Up
GLT1D1	0.185949	2.68227	0.00816887	0.345239	-2.55599	Up
SLC25A30	-0.185803	-2.32602	0.0214157	0.375482	-3.27052	Down
PLD6	-0.185753	-2.1026	0.0372441	0.412839	-3.67107	Down
WAC	0.185751	3.17832	0.00181396	0.326894	-1.41273	Up
HSPA6	0.185538	2.71443	0.00745182	0.345239	-2.48702	Up
HLA-DRB4	0.185086	2.02484	0.0447355	0.428742	-3.80167	Up
LILRA3	0.185063	2.18476	0.0305265	0.39993	-3.5281	Up
CDCA7L	-0.184959	-2.61304	0.00992821	0.345239	-2.70199	Down
DUT	-0.184893	-2.62099	0.00971032	0.345239	-2.68541	Down
NBPF14	0.184877	2.33643	0.0208501	0.374824	-3.25093	Up
ADAMTS4	-0.184842	-2.72161	0.00729975	0.345239	-2.47152	Down
TRPV1	-0.184795	-2.18916	0.0301989	0.39993	-3.52031	Down
SNX29	-0.184747	-3.48692	0.000648465	0.326894	-0.619024	Down
CSF1R	0.184686	2.15794	0.0325938	0.404345	-3.57534	Up
LRGUK	0.184182	2.31141	0.0222315	0.376457	-3.29784	Up
CDK4	-0.183961	-2.84076	0.00515446	0.335483	-2.20905	Down
LOC338799	-0.183934	-2.68428	0.00812244	0.345239	-2.55172	Down
SSR1	-0.183879	-2.72704	0.00718665	0.345239	-2.45978	Down
RPS4X	-0.183876	-3.20222	0.00167919	0.326894	-1.35344	Down
ATP9B	-0.18387	-2.84941	0.00502385	0.335483	-2.18963	Down
RG9MTD3	-0.183718	-3.38324	0.000923249	0.326894	-0.892461	Down
IFT140	-0.183692	-2.28882	0.0235467	0.381334	-3.33977	Down
LOC100506930	-0.18369	-2.61732	0.00981044	0.345239	-2.69308	Down
USP6	0.183405	2.20782	0.0288416	0.39993	-3.48707	Up
PPP1R3E	-0.183375	-2.31487	0.0220358	0.376457	-3.29138	Down
BRI3	0.182999	2.15338	0.0329564	0.404345	-3.5833	Up
DEFB129	0.182983	2.17032	0.0316251	0.39993	-3.5536	Up
SLC7A7	0.182946	2.3707	0.0190811	0.369907	-3.18595	Up
LST1	0.18284	2.35052	0.0201062	0.373268	-3.22433	Up
FAM200A	-0.182471	-2.09842	0.0376175	0.412839	-3.67821	Down
TMEM114	0.18243	2.16843	0.0317708	0.39993	-3.55692	Up
SNX9	-0.1823	-2.72934	0.00713921	0.345239	-2.4548	Down
SLC35F1	0.182285	2.00803	0.0465137	0.430939	-3.8293	Up
ANKRD13A	0.182263	2.07707	0.0395742	0.421056	-3.71444	Up
PSG4	-0.18223	-2.0268	0.0445315	0.427952	-3.79843	Down
SDR39U1	-0.182153	-2.87569	0.0046451	0.335483	-2.13026	Down
FNDC3B	0.181974	2.03791	0.0433928	0.426848	-3.78004	Up
GIMAP6	0.181932	2.73653	0.00699273	0.345239	-2.4392	Up
GSG2	0.181716	2.02835	0.0443707	0.427904	-3.79586	Up
SIRPA	0.181557	2.1163	0.0360419	0.410512	-3.64757	Up
NTNG2	0.181513	2.77276	0.00629538	0.3386	-2.36007	Up
CLIC1	0.181486	2.48863	0.0139646	0.360772	-2.95575	Up
MEF2C	-0.181211	-2.35676	0.0197841	0.372469	-3.21249	Down
LGI1	0.18116	2.06563	0.0406592	0.422103	-3.73373	Up
NCF4	0.180786	2.41189	0.0171314	0.365836	-3.10671	Up
LAMP1	0.180688	2.78203	0.00612723	0.338334	-2.33966	Up
DPEP2	0.180535	2.11272	0.0363531	0.410954	-3.65373	Up
BST1	0.180474	2.5383	0.0122043	0.356018	-2.85578	Up
EVI2A	0.180339	2.73027	0.00712014	0.345239	-2.45278	Up
GPR157	-0.18027	-2.33291	0.02104	0.375482	-3.25757	Down
APOBR	0.180229	2.64501	0.00907721	0.345239	-2.63499	Up
GOLIM4	0.180122	2.16818	0.0317905	0.39993	-3.55736	Up
HTATIP2	0.180092	3.02069	0.00298575	0.327522	-1.79414	Up
LOC100289255	0.180064	2.03058	0.0441418	0.427451	-3.79219	Up
LOC392288	0.180038	2.21028	0.0286663	0.39993	-3.48266	Up
RPL29P2	-0.179866	-2.66746	0.00851975	0.345239	-2.58752	Down
GLRX	0.179827	2.59812	0.0103494	0.346489	-2.73301	Up
TIMP2	0.179735	2.2825	0.0239268	0.382669	-3.35144	Up
NCF1	0.179516	2.23211	0.0271542	0.395205	-3.44341	Up
FAM160B1	0.179505	2.11399	0.0362426	0.410954	-3.65155	Up
FRMD6	0.179467	1.9878	0.0487328	0.434702	-3.86225	Up
CDS2	0.17922	2.07547	0.0397247	0.421056	-3.71715	Up
IL17B	0.179173	1.9796	0.049658	0.435032	-3.87553	Up
CARD16	0.178942	2.75602	0.00660922	0.342613	-2.39674	Up
PSEN1	0.178583	2.13585	0.0343854	0.407593	-3.61381	Up
LOC200726	-0.178498	-2.06433	0.040784	0.422103	-3.73592	Down
FAS	0.178416	1.98684	0.0488407	0.434702	-3.86381	Up
LOC100652733	-0.178258	-2.17106	0.0315681	0.39993	-3.5523	Down
SARM1	-0.177996	-2.01665	0.0455944	0.429543	-3.81516	Down
IGLL5	0.177928	1.98602	0.0489332	0.434702	-3.86515	Up
LOC100129935	-0.17789	-2.26264	0.0251569	0.387514	-3.38793	Down
CHST9-AS1	-0.177704	-2.51791	0.0129013	0.358584	-2.89704	Down
PHF21B	0.177563	2.1551	0.0328197	0.404345	-3.58031	Up
CASP1	0.177296	2.95544	0.00364992	0.329228	-1.94717	Up
PSTK	-0.177227	-2.07395	0.0398676	0.42121	-3.71971	Down
C1orf213	-0.177224	-2.67129	0.00842781	0.345239	-2.57939	Down
KCNN1	0.177017	2.28599	0.0237165	0.381334	-3.34501	Up
ZNF843	0.176992	2.26119	0.0252483	0.387514	-3.39057	Up
CNTN6	-0.176896	-1.98227	0.049355	0.434702	-3.87121	Down
ARHGAP21	-0.176837	-2.02695	0.0445156	0.427952	-3.79818	Down
RASGRP2	0.176681	2.74884	0.00674819	0.345239	-2.41241	Up
TMEM102	-0.176635	-2.67065	0.008443	0.345239	-2.58074	Down
RHBDF2	0.176603	2.32	0.0217487	0.37577	-3.2818	Up
HMGN2P46	0.176526	2.70837	0.0075824	0.345239	-2.50007	Up
SNX22	-0.176497	-2.02016	0.0452244	0.429543	-3.80938	Down
HOXC13	-0.176149	-2.26253	0.0251638	0.387514	-3.38813	Down
ARHGDIB	0.176022	2.24902	0.0260312	0.388781	-3.41276	Up
CD27	0.175556	2.69107	0.00796686	0.345239	-2.5372	Up
TREML2	0.1754	2.10171	0.037323	0.412839	-3.67259	Up
TMEM238	-0.175318	-3.08565	0.00243693	0.327522	-1.63897	Down
IL6R	0.175198	2.18008	0.0308792	0.39993	-3.53639	Up
LOC90499	0.175062	2.452	0.0154047	0.362807	-3.02835	Up
CENPB	0.175011	2.88636	0.00449892	0.335483	-2.10601	Up
COTL1	0.174921	2.34458	0.020417	0.373268	-3.23557	Up
HINT3	0.174915	2.65849	0.00873868	0.345239	-2.60653	Up
IL17RA	0.174887	2.25901	0.0253872	0.387514	-3.39456	Up
DDX59	0.174742	2.44655	0.0156296	0.363529	-3.03905	Up
CARS2	-0.174617	-2.60413	0.010178	0.346489	-2.72054	Down
MMS19	-0.174513	-2.97852	0.00340085	0.327672	-1.89337	Down
PELI3	-0.174359	-2.2537	0.0257278	0.388096	-3.40424	Down
KAT2A	-0.174081	-2.8363	0.00522316	0.335483	-2.21907	Down
KLF2	0.174063	2.26392	0.0250755	0.387514	-3.38557	Up
PGK1	0.174	2.2147	0.0283547	0.398145	-3.47475	Up
ORAI1	0.173967	2.23144	0.0271996	0.395205	-3.44462	Up
FRMD5	0.173937	2.12285	0.03548	0.410052	-3.63631	Up
MX2	0.173897	2.01304	0.0459776	0.429543	-3.82109	Up
CA5B	-0.173866	-2.69173	0.00795176	0.345239	-2.53578	Down
TREM1	0.173858	2.00874	0.0464372	0.430456	-3.82813	Up
PPP2R3C	0.173607	2.71749	0.00738676	0.345239	-2.48042	Up
CYB5R4	0.173604	2.16234	0.0322464	0.402208	-3.56762	Up
SLC25A35	-0.173487	-2.03516	0.0436721	0.427322	-3.78459	Down
ARPC3	0.172975	2.19429	0.0298204	0.39993	-3.5112	Up
PITX2	0.172862	2.10426	0.0370961	0.412457	-3.66822	Up
RDH11	-0.172824	-3.37026	0.000964485	0.326894	-0.926223	Down
H2AFY	0.172726	2.35599	0.0198234	0.372469	-3.21395	Up
ARMC3	-0.172705	-2.08912	0.0384592	0.41728	-3.69403	Down
UG0898H09	0.17261	2.62573	0.00958219	0.345239	-2.67548	Up
HLA-A	0.172563	2.41098	0.0171726	0.365836	-3.10847	Up
RCSD1	0.172546	2.89448	0.00439049	0.335483	-2.08751	Up
EIF1AX	-0.172444	-2.46307	0.0149562	0.360772	-3.00651	Down
C16orf5	-0.172418	-2.802	0.00577924	0.338334	-2.29553	Down
LOC100131096	-0.17229	-2.38439	0.0184127	0.369842	-3.15976	Down
VHL	0.172121	1.99169	0.0483	0.434702	-3.85595	Up
AGMAT	-0.171957	-2.22976	0.0273137	0.39553	-3.44765	Down
CIR1	0.171926	2.8781	0.0046116	0.335483	-2.12477	Up
IPO7	-0.171858	-2.60844	0.0100566	0.345698	-2.71159	Down
LOC100506075	0.171757	2.52955	0.0124991	0.357713	-2.87352	Up
SEPX1	0.171754	2.1597	0.0324541	0.403734	-3.57225	Up
LOC100506528	0.171582	2.17672	0.0311338	0.39993	-3.54232	Up
TNKS2	0.171535	2.3546	0.0198948	0.372469	-3.21658	Up
UQCRB	-0.17141	-2.64853	0.00898767	0.345239	-2.62757	Down
HIST1H2AJ	0.171339	2.06971	0.0402696	0.421985	-3.72687	Up
MB21D1	0.171326	2.15125	0.0331277	0.404345	-3.58703	Up
GIMAP8	0.171273	2.68496	0.0081066	0.345239	-2.55025	Up
EXOC6	0.171244	2.12004	0.0357203	0.410052	-3.64115	Up
KCTD8	0.171231	2.5837	0.0107717	0.34773	-2.76284	Up
NBPF3	0.171178	2.8446	0.00509615	0.335483	-2.20044	Up
OSCAR	0.171042	2.65309	0.00887286	0.345239	-2.61794	Up
UBA3	0.171008	2.56137	0.0114565	0.355301	-2.80875	Up
PHF11	0.170913	2.7802	0.00616016	0.338334	-2.3437	Up
RNF122	0.170872	2.62188	0.00968613	0.345239	-2.68355	Up
OSTF1	0.170779	2.81848	0.00550561	0.338334	-2.25889	Up
ZNF581	-0.170692	-2.95735	0.00362866	0.329228	-1.94272	Down
C10orf54	0.170669	2.38533	0.0183671	0.369842	-3.15794	Up
LAPTM4B	-0.170653	-2.19894	0.0294808	0.39993	-3.50292	Down
SERPINA4	0.17062	2.21411	0.0283961	0.398145	-3.47581	Up
PRRT2	-0.170613	-2.15516	0.0328146	0.404345	-3.5802	Down
MAP3K13	0.170432	2.13029	0.0348497	0.408424	-3.62344	Up
TSPAN3	-0.170282	-2.44024	0.0158943	0.363834	-3.05145	Down
POTEM	0.170262	2.14112	0.0339508	0.406291	-3.60467	Up
TNFSF14	0.170235	2.3068	0.0224945	0.37738	-3.30642	Up
L1CAM	0.170158	2.05965	0.041236	0.422198	-3.74377	Up
TOR1A	0.170141	2.64625	0.00904576	0.345239	-2.63239	Up
RHPN1	-0.170067	-2.66407	0.00860176	0.345239	-2.5947	Down
C2orf44	-0.169476	-2.06816	0.0404175	0.422103	-3.72948	Down
MYL12A	0.169356	2.1329	0.0346318	0.407948	-3.61894	Up
OST4	-0.169331	-2.48691	0.0140294	0.360772	-2.95918	Down
SUMO1	0.169079	2.17737	0.0310842	0.39993	-3.54117	Up
AKIRIN2	0.168515	2.58474	0.010741	0.34773	-2.76071	Up
C3orf26	-0.168481	-2.20117	0.0293188	0.39993	-3.49894	Down
ZBTB2	0.168478	2.71747	0.00738723	0.345239	-2.48047	Up
BIN1	-0.168401	-2.27768	0.0242207	0.384768	-3.36033	Down
TRIM21	0.16833	2.85233	0.00498039	0.335483	-2.18305	Up
SNX11	0.168273	2.36883	0.0191741	0.369907	-3.18952	Up
ZBTB47	0.168048	2.36499	0.0193665	0.37151	-3.19684	Up
CCNDBP1	0.168046	2.44632	0.0156394	0.363529	-3.03952	Up
FAM49B	0.167952	2.09199	0.0381976	0.415592	-3.68915	Up
CD14	0.167904	2.28607	0.0237119	0.381334	-3.34487	Up
C20orf27	-0.167674	-2.08137	0.0391732	0.419981	-3.70717	Down
DAAM1	-0.167651	-2.30025	0.0228731	0.379506	-3.3186	Down
POTEKP	0.167617	1.98256	0.049323	0.434702	-3.87075	Up
IL6	-0.167468	-2.08258	0.039061	0.419723	-3.70512	Down
CRADD	0.167421	3.06304	0.00261639	0.327522	-1.6933	Up
FAM49A	0.167208	2.41203	0.017125	0.365836	-3.10643	Up
SRGAP2P1	0.167046	2.18863	0.0302382	0.39993	-3.52125	Up
C6orf62	0.167042	2.83934	0.00517621	0.335483	-2.21224	Up
HLA-H	0.166949	2.12849	0.0350016	0.408424	-3.62657	Up
PF4	0.16694	2.027	0.0445105	0.427952	-3.79809	Up
CASP5	0.166927	2.39965	0.0176917	0.36864	-3.13039	Up
APOBEC3F	-0.166882	-2.19701	0.0296207	0.39993	-3.50635	Down
ZZZ3	-0.16685	-2.17757	0.0310696	0.39993	-3.54083	Down
LOC441124	0.166756	2.07918	0.0393775	0.420709	-3.71088	Up
MAX	0.166506	2.90657	0.00423347	0.335483	-2.05988	Up
ABHD14A	-0.166456	-2.79258	0.00594106	0.338334	-2.31638	Down
CARD8	0.166409	2.04569	0.0426099	0.425579	-3.7671	Up
RGS19	0.166399	2.48844	0.0139716	0.360772	-2.95613	Up
LOC100506687	0.166302	2.03107	0.0440906	0.427451	-3.79137	Up
GEMIN8	-0.166298	-2.71272	0.00748861	0.345239	-2.49072	Down
PPP1R16B	-0.166281	-1.99262	0.0481964	0.434702	-3.85443	Down
ZNF783	-0.166127	-2.28833	0.0235761	0.381334	-3.34068	Down
ZNF84	-0.166037	-2.47462	0.0145007	0.360772	-2.98364	Down
LOC100506651	-0.166002	-2.34526	0.0203809	0.373268	-3.23427	Down
RASGRP4	0.165949	2.4383	0.0159763	0.363834	-3.05525	Up
EMBP1	0.165795	2.00985	0.0463181	0.42994	-3.82631	Up
KBTBD5	0.165764	2.85586	0.00492835	0.335483	-2.1751	Up
CNIH4	0.165681	2.18591	0.0304403	0.39993	-3.52606	Up
RALGDS	0.165574	2.07358	0.0399029	0.42121	-3.72034	Up
THEM4	-0.165138	-2.45415	0.0153166	0.362807	-3.02411	Down
BSCL2	-0.165081	-2.73272	0.00707011	0.345239	-2.44748	Down
PRKAG2	0.164881	2.40478	0.0174549	0.367	-3.12048	Up
IPO13	-0.164854	-2.17715	0.0311009	0.39993	-3.54155	Down
MFSD7	0.164827	2.59341	0.0104857	0.346489	-2.74277	Up
GEMIN4	-0.164543	-2.89413	0.00439506	0.335483	-2.0883	Down
TMEM223	-0.164271	-2.83786	0.00519908	0.335483	-2.21557	Down
C11orf41	0.164265	1.97719	0.0499334	0.435377	-3.87943	Up
ARPC2	0.16421	2.32088	0.0216993	0.375482	-3.28013	Up
FAM86EP	-0.164143	-2.44775	0.0155801	0.363529	-3.03671	Down
RPS12	-0.163938	-2.11348	0.0362866	0.410954	-3.65242	Down
LZTS2	-0.1639	-2.78679	0.00604269	0.338334	-2.32918	Down
UBE2D4	-0.163762	-3.44635	0.000745298	0.326894	-0.726837	Down
RASSF2	0.163713	2.37149	0.0190418	0.369907	-3.18444	Up
DNAJA1	0.163664	2.83647	0.00522052	0.335483	-2.21868	Up
ILVBL	-0.163661	-3.1967	0.00170946	0.326894	-1.36716	Down
INTS6	0.163631	2.56377	0.0113808	0.354542	-2.80382	Up
NKRF	-0.16363	-2.86609	0.00478024	0.335483	-2.15199	Down
ARHGAP30	0.163552	2.06115	0.0410902	0.422103	-3.74125	Up
C1GALT1	0.163352	2.06886	0.0403507	0.422103	-3.7283	Up
HTR2A	0.163323	2.16594	0.0319643	0.400474	-3.56129	Up
DNAJC15	-0.163228	-2.22739	0.0274754	0.395854	-3.45193	Down
GPBAR1	0.163202	2.17424	0.0313236	0.39993	-3.5467	Up
TCF20	0.163152	2.30884	0.0223778	0.376457	-3.30263	Up
EMX1	0.16297	2.6306	0.00945245	0.345239	-2.66529	Up
ATF6	0.16295	2.04255	0.0429244	0.426324	-3.77232	Up
SRP14	0.162917	3.5313	0.000556126	0.326894	-0.499895	Up
MTERFD3	0.162888	2.34223	0.0205412	0.373339	-3.24001	Up
LPGAT1	0.162684	2.39776	0.0177793	0.36864	-3.13403	Up
PKIG	-0.162663	-2.09846	0.0376136	0.412839	-3.67814	Down
NADK	0.162339	2.17539	0.0312355	0.39993	-3.54467	Up
RAP1A	0.162216	2.13741	0.0342561	0.407311	-3.61111	Up
COX6C	-0.162085	-2.04198	0.0429822	0.426324	-3.77328	Down
RALBP1	0.162059	2.03813	0.0433701	0.426848	-3.77966	Up
DENND5A	0.162052	2.52637	0.0126078	0.357713	-2.87995	Up
EPS15	0.161949	2.42665	0.0164771	0.36499	-3.07801	Up
SPTAN1	-0.16175	-2.19816	0.0295374	0.39993	-3.50431	Down
TOR1AIP1	0.161541	2.66072	0.00868378	0.345239	-2.60181	Up
TMEM165	0.161537	2.25626	0.0255632	0.387514	-3.39958	Up
GABBR2	0.161367	2.04536	0.0426428	0.425579	-3.76764	Up
ADIPOR1	0.161285	2.08617	0.0387297	0.418823	-3.69904	Up
CYP4A11	0.161025	2.07185	0.0400665	0.421355	-3.72326	Up
UPF1	0.160951	2.55994	0.0115014	0.355301	-2.81167	Up
ALG1L	-0.160863	-2.65715	0.00877174	0.345239	-2.60936	Down
TDRD7	0.160759	2.19713	0.0296123	0.39993	-3.50614	Up
ZNF438	0.160747	2.10147	0.0373441	0.412839	-3.67299	Up
TOMM6	-0.160518	-2.44665	0.0156258	0.363529	-3.03887	Down
LOC100652953	-0.16048	-2.39738	0.0177971	0.36864	-3.13476	Down
CCDC71	-0.160469	-2.31827	0.0218449	0.376389	-3.28502	Down
ABR	0.160343	3.51279	0.000593014	0.326894	-0.549718	Up
ABCC2	0.160316	2.34622	0.0203306	0.373268	-3.23246	Up
ANKRD46	-0.160209	-2.08463	0.0388714	0.419381	-3.70165	Down
FFAR2	0.160186	2.1365	0.0343315	0.407484	-3.61269	Up
ITPK1	0.160031	2.56397	0.0113746	0.354542	-2.80341	Up
TMEM140	0.159972	2.22001	0.0279835	0.396249	-3.46521	Up
PAQR3	-0.159928	-2.42683	0.0164691	0.36499	-3.07766	Down
EPHB6	-0.15971	-2.41994	0.0167718	0.365173	-3.09108	Down
CTBP2	0.159386	2.76472	0.00644433	0.340521	-2.3777	Up
LOC100144602	0.159384	2.01569	0.0456958	0.429543	-3.81673	Up
ARHGAP10	-0.159342	-2.44337	0.0157625	0.363801	-3.04531	Down
HNRNPCL1	0.158974	2.0893	0.0384429	0.41728	-3.69373	Up
2023-03-07	0.15885	2.11954	0.0357632	0.410052	-3.64201	Up
CYTH4	0.158827	2.22238	0.0278198	0.396249	-3.46096	Up
DHRS9	0.158821	2.16767	0.03183	0.39993	-3.55826	Up
SLC2A11	-0.158774	-2.25056	0.0259314	0.388379	-3.40997	Down
PTPRE	0.15866	2.31533	0.0220097	0.376457	-3.29051	Up
RBFOX1	0.158615	2.12029	0.0356991	0.410052	-3.64072	Up
CYTIP	0.158536	2.78687	0.0060413	0.338334	-2.329	Up
C1orf52	0.158308	3.1079	0.00227146	0.327522	-1.58516	Up
SMCHD1	0.158132	2.26326	0.0251177	0.387514	-3.3868	Up
ZNF92	-0.158106	-2.37356	0.0189398	0.369907	-3.18049	Down
KDELC1	-0.157898	-2.11145	0.0364635	0.410954	-3.6559	Down
ZNF671	-0.157844	-3.30932	0.00118211	0.326894	-1.08326	Down
SCLT1	0.15784	2.47579	0.0144552	0.360772	-2.98132	Up
CDKL5	0.157825	2.2816	0.0239815	0.382669	-3.35311	Up
CHMP5	0.157743	2.06421	0.0407958	0.422103	-3.73612	Up
UPF2	0.157506	2.43096	0.0162901	0.364858	-3.0696	Up
RRAGC	0.157504	3.60382	0.000431388	0.326894	-0.302632	Up
NPL	0.157458	2.04425	0.0427542	0.425695	-3.7695	Up
ENG	-0.157439	-2.42282	0.0166447	0.365173	-3.08547	Down
RGS18	0.157343	2.07691	0.0395898	0.421056	-3.71472	Up
ADRA1D	0.157296	2.17167	0.0315209	0.39993	-3.55122	Up
RBM19	-0.157195	-2.42901	0.0163742	0.36499	-3.07339	Down
CLEC16A	-0.157177	-2.52091	0.0127966	0.357713	-2.89099	Down
BCL10	0.157154	3.13789	0.00206489	0.327522	-1.51212	Up
LSM5	-0.157124	-2.4566	0.0152168	0.362299	-3.01928	Down
FIZ1	-0.157084	-2.34673	0.020304	0.373268	-3.2315	Down
OR4S1	-0.156909	-2.16606	0.0319557	0.400474	-3.5611	Down
XPNPEP1	-0.156864	-2.97676	0.00341929	0.327672	-1.89749	Down
RGPD5	-0.156857	-2.76799	0.00638337	0.339897	-2.37054	Down
FBXO6	0.15683	2.37884	0.018681	0.369907	-3.17039	Up
IGIP	-0.156768	-2.18088	0.0308184	0.39993	-3.53497	Down
C8orf60	0.15669	2.57321	0.0110886	0.352159	-2.78445	Up
KIDINS220	0.156476	2.31662	0.0219375	0.376415	-3.28811	Up
EDN3	0.15647	3.29527	0.00123844	0.326894	-1.11914	Up
PRF1	0.156383	2.03117	0.044081	0.427451	-3.79121	Up
KCNJ2	0.156291	2.07242	0.0400122	0.421355	-3.72229	Up
CALCA	0.156239	3.09637	0.0023559	0.327522	-1.6131	Up
TLE3	0.156198	2.00553	0.0467835	0.432009	-3.83339	Up
SLC15A4	0.155757	2.25817	0.0254405	0.387514	-3.39608	Up
NSMAF	0.155751	2.09423	0.0379943	0.414532	-3.68534	Up
LOC100652828	-0.155717	-2.05806	0.0413901	0.422857	-3.74643	Down
NENF	-0.155711	-2.72811	0.0071645	0.345239	-2.45745	Down
GTF2H4	-0.155574	-3.19412	0.0017238	0.326894	-1.37358	Down
SGSH	-0.155452	-2.26023	0.0253098	0.387514	-3.39234	Down
MYL12B	0.155349	2.17231	0.0314713	0.39993	-3.55009	Up
TNFSF13B	0.155334	2.32954	0.0212231	0.375482	-3.26391	Up
HLA-DRB5	0.155113	2.02255	0.0449737	0.429306	-3.80544	Up
OXNAD1	-0.155079	-1.98676	0.0488497	0.434702	-3.86394	Down
IL21	0.155055	2.28591	0.0237213	0.381334	-3.34516	Up
ZNF516	0.15502	2.58613	0.0106995	0.34769	-2.75782	Up
SHISA2	0.154888	2.46316	0.0149525	0.360772	-3.00633	Up
ZNF232	-0.154845	-2.73312	0.00706181	0.345239	-2.4466	Down
ZNF250	-0.154827	-2.86553	0.00478831	0.335483	-2.15327	Down
CELF2	0.154722	2.38581	0.0183443	0.369842	-3.15703	Up
FLJ10661	-0.154589	-2.24758	0.0261254	0.388891	-3.41538	Down
RAPGEF1	-0.154559	-2.15664	0.0326963	0.404345	-3.5776	Down
ZCRB1	-0.154321	-2.5453	0.0119727	0.356018	-2.84154	Down
FRAT2	0.154296	2.03116	0.0440821	0.427451	-3.79123	Up
AGBL1	0.154067	2.05933	0.0412674	0.422198	-3.74431	Up
DNAJA3	-0.153905	-2.78249	0.00611905	0.338334	-2.33865	Down
DHRSX	0.153805	2.55453	0.0116735	0.355301	-2.82272	Up
ZEB2	0.153594	2.5971	0.0103789	0.346489	-2.73513	Up
ARL8A	0.153321	2.49317	0.013795	0.360772	-2.9467	Up
ZNF500	-0.153271	-2.57594	0.0110054	0.351168	-2.77883	Down
TNFAIP3	0.15324	2.25947	0.025358	0.387514	-3.39372	Up
FANCF	-0.15292	-2.29509	0.0231753	0.379933	-3.32818	Down
RPL29	-0.152917	-2.27432	0.0244272	0.384768	-3.36651	Down
COX2	-0.152883	-2.14091	0.0339681	0.406291	-3.60504	Down
CKLF	0.152769	1.99121	0.0483533	0.434702	-3.85673	Up
ATRN	-0.152768	-2.15508	0.032821	0.404345	-3.58034	Down
PLEKHG3	0.152665	2.51884	0.0128687	0.358184	-2.89516	Up
SNHG13	-0.152557	-2.32378	0.0215388	0.375482	-3.27471	Down
IL11RA	-0.152531	-2.1673	0.0318587	0.39993	-3.55891	Down
GOLGA6L10	-0.152523	-2.50361	0.0134113	0.360403	-2.92579	Down
LILRB3	0.152455	2.41083	0.0171792	0.365836	-3.10876	Up
NEDD8	0.152353	3.79431	0.000217512	0.326894	0.23078	Up
CSF3R	0.152318	2.30877	0.0223819	0.376457	-3.30276	Up
FLJ34690	0.152311	2.26021	0.0253105	0.387514	-3.39236	Up
ZNF773	-0.152305	-2.66011	0.00869874	0.345239	-2.6031	Down
FAM105A	0.152025	2.23985	0.0266355	0.390953	-3.42942	Up
PTAFR	0.151898	2.11697	0.0359846	0.410512	-3.64643	Up
CYTB	-0.151736	-2.1903	0.0301141	0.39993	-3.51828	Down
MCF2L2	0.151593	2.20311	0.029179	0.39993	-3.49549	Up
DCXR	-0.151571	-2.71588	0.00742102	0.345239	-2.4839	Down
TXLNG	-0.151565	-2.02793	0.0444149	0.427904	-3.79657	Down
2023-03-09	-0.151361	-2.8611	0.00485202	0.335483	-2.16328	Down
LSG1	-0.151257	-2.41545	0.0169713	0.365836	-3.09979	Down
NDUFC1	-0.151254	-2.37447	0.018895	0.369907	-3.17876	Down
MED13L	0.151252	2.55763	0.0115747	0.355301	-2.81639	Up
VPS13D	0.151224	2.44471	0.0157065	0.363719	-3.04268	Up
STK38L	0.151002	2.06969	0.0402711	0.421985	-3.72689	Up
C17orf64	0.150974	2.36448	0.0193921	0.37151	-3.19781	Up
PPFIBP2	-0.150642	-2.2872	0.0236441	0.381334	-3.34278	Down
RGS12	-0.150624	-2.17311	0.03141	0.39993	-3.54868	Down
HSD17B10	-0.15047	-3.20836	0.00164615	0.326894	-1.33817	Down
LOC648771	-0.150235	-3.12843	0.00212815	0.327522	-1.53524	Down
ZNF788	0.149879	2.84582	0.00507769	0.335483	-2.19769	Up
LOC728875	0.149828	3.5274	0.000563722	0.326894	-0.510421	Up
ACAD9	-0.149824	-2.24045	0.0265952	0.390742	-3.42832	Down
BPTF	0.149812	2.52005	0.0128264	0.357713	-2.89271	Up
RAD23B	0.149669	2.26024	0.0253092	0.387514	-3.39232	Up
C16orf62	-0.149615	-2.35738	0.0197526	0.372469	-3.21132	Down
PXN	0.149578	2.06197	0.0410112	0.422103	-3.73988	Up
DPH2	-0.148953	-2.56895	0.0112197	0.354542	-2.7932	Down
C18orf25	0.148887	2.26464	0.0250301	0.387514	-3.38426	Up
CREG1	0.148832	2.47413	0.0145198	0.360772	-2.98461	Up
ZNF746	0.148792	2.18701	0.0303587	0.39993	-3.52412	Up
EPB41L4A-AS1	-0.148785	-1.98987	0.0485019	0.434702	-3.8589	Down
G6PC	0.148631	1.99495	0.0479383	0.434702	-3.85064	Up
ZNF777	-0.148575	-2.67229	0.00840384	0.345239	-2.57726	Down
DPM3	-0.148458	-2.7833	0.00610468	0.338334	-2.33688	Down
NTN1	0.14825	2.14308	0.0337897	0.405456	-3.60126	Up
BTF3P11	-0.148238	-2.50196	0.0134713	0.360403	-2.9291	Down
LPP	0.148122	2.04168	0.0430121	0.426324	-3.77377	Up
SYS1	0.148116	3.44181	0.000756939	0.326894	-0.738836	Up
PARVG	0.148098	2.25634	0.0255581	0.387514	-3.39943	Up
ZNF217	0.147941	2.05271	0.0419147	0.425531	-3.75539	Up
IFNGR2	0.147778	2.0225	0.0449791	0.429306	-3.80552	Up
RALYL	0.147667	2.61764	0.00980172	0.345239	-2.69241	Up
BEND3	-0.147549	-2.36394	0.0194192	0.37151	-3.19884	Down
C19orf38	0.147548	2.36215	0.0195096	0.37151	-3.20224	Up
RPL36	-0.147447	-2.64397	0.00910384	0.345239	-2.63718	Down
CDK2AP1	-0.147432	-2.00117	0.0472564	0.433452	-3.84051	Down
ATP1A3	-0.147383	-2.83269	0.00527932	0.335483	-2.22716	Down
HCP5	0.147378	2.19981	0.0294176	0.39993	-3.50137	Up
RFFL	0.147323	2.61601	0.00984642	0.345239	-2.69581	Up
NPLOC4	-0.147259	-2.65188	0.0089034	0.345239	-2.62052	Down
NSUN3	0.147245	2.98254	0.00335915	0.327522	-1.88397	Up
LOC100507377	0.147241	2.19554	0.0297281	0.39993	-3.50896	Up
PIM1	0.147105	2.77652	0.00622659	0.338334	-2.35179	Up
ERBB2IP	0.147075	3.07122	0.00255011	0.327522	-1.67369	Up
EFCAB7	-0.146913	-2.20107	0.0293263	0.39993	-3.49913	Down
DENND1C	0.146767	2.51647	0.012952	0.358975	-2.89995	Up
TP53INP1	0.146676	2.20282	0.0291995	0.39993	-3.49599	Up
ZNF536	-0.146615	-2.07449	0.0398172	0.421056	-3.71881	Down
PDCD5	-0.146489	-2.12662	0.0351594	0.409386	-3.62979	Down
COL22A1	0.146461	2.99646	0.0032182	0.327522	-1.85131	Up
FTMT	-0.146382	-1.98397	0.0491633	0.434702	-3.86846	Down
PLXNA1	-0.146348	-2.99555	0.0032272	0.327522	-1.85344	Down
C6orf70	-0.14632	-2.30758	0.0224501	0.376958	-3.30498	Down
PECAM1	0.146228	2.46659	0.0148158	0.360772	-2.99954	Up
SMAP2	0.146224	2.11169	0.0364431	0.410954	-3.6555	Up
CDK16	-0.146204	-2.25591	0.0255858	0.387514	-3.40022	Down
PCBP1	0.146168	2.35282	0.019987	0.372641	-3.21997	Up
OGFOD1	-0.146155	-2.70747	0.00760204	0.345239	-2.50201	Down
PLEKHH3	0.146028	2.71935	0.0073474	0.345239	-2.47641	Up
RPL39	-0.145987	-2.63838	0.00924807	0.345239	-2.64894	Down
PRPF19	-0.145972	-2.12266	0.0354959	0.410052	-3.63663	Down
CDC42EP3	0.145861	1.98373	0.0491904	0.434702	-3.86885	Up
SELPLG	0.145778	2.65277	0.00888101	0.345239	-2.61863	Up
EIF2AK4	-0.14577	-2.28197	0.0239594	0.382669	-3.35243	Down
TMPRSS11F	-0.145634	-3.20376	0.00167088	0.326894	-1.34963	Down
OGFOD2	-0.145603	-2.31717	0.0219066	0.376389	-3.28708	Down
CDC37L1	0.14559	2.37598	0.0188208	0.369907	-3.17587	Up
GALNT13	0.145502	2.1925	0.0299521	0.39993	-3.51438	Up
PARP8	0.145441	2.13352	0.0345796	0.407948	-3.61786	Up
EXOC5	0.145328	2.16685	0.0318937	0.4001	-3.5597	Up
SNRPF	-0.145279	-2.31095	0.0222575	0.376457	-3.29869	Down
PYCRL	-0.145175	-2.64316	0.00912464	0.345239	-2.63889	Down
PMEPA1	-0.144906	-2.02991	0.0442099	0.42779	-3.79329	Down
PHF2	0.144842	2.95665	0.00363644	0.329228	-1.94435	Up
CCL3	0.144777	2.43757	0.0160073	0.363834	-3.05668	Up
NDUFB11	-0.144765	-2.96821	0.00351015	0.329097	-1.91745	Down
KCTD12	0.144615	2.03643	0.043543	0.427154	-3.78249	Up
MACROD1	0.144544	2.26266	0.0251553	0.387514	-3.38788	Up
STX7	0.144352	2.04247	0.0429322	0.426324	-3.77245	Up
SVIP	-0.144329	-2.03158	0.0440387	0.427451	-3.79053	Down
CENPQ	0.144306	2.29798	0.0230054	0.379506	-3.32281	Up
TBXAS1	0.144288	2.1077	0.0367923	0.411498	-3.66233	Up
LOC441455	0.144196	2.25714	0.025507	0.387514	-3.39798	Up
KDM5A	0.144098	3.1572	0.0019413	0.326894	-1.46479	Up
WIPF1	0.144068	2.66714	0.00852752	0.345239	-2.58821	Up
CEP63	0.144032	1.98753	0.0487634	0.434702	-3.86269	Up
MLKL	0.144016	2.77766	0.00620595	0.338334	-2.34929	Up
PEX10	-0.143906	-2.3423	0.0205372	0.373339	-3.23987	Down
RPP30	-0.143843	-2.35337	0.0199583	0.372469	-3.21892	Down
RNF128	0.143778	2.02276	0.0449517	0.429306	-3.80509	Up
POLK	-0.143607	-2.13348	0.0345833	0.407948	-3.61793	Down
GMIP	0.143455	2.97295	0.00345951	0.329073	-1.90639	Up
LOC100509814	-0.143372	-3.32451	0.00112396	0.326894	-1.04436	Down
TCEAL5	-0.14336	-2.3978	0.0177775	0.36864	-3.13395	Down
TEX10	-0.14325	-2.25987	0.0253325	0.387514	-3.39299	Down
ICA1	-0.143186	-2.14388	0.0337244	0.40492	-3.59987	Down
PDIK1L	-0.143095	-2.15478	0.032845	0.404345	-3.58086	Down
LOC653075	-0.142977	-2.26846	0.0247905	0.387514	-3.37726	Down
FBXW9	-0.14295	-2.90463	0.00425829	0.335483	-2.06431	Down
DYSF	0.142947	2.41501	0.0169911	0.365836	-3.10065	Up
SLC43A2	0.142841	2.8908	0.00443933	0.335483	-2.0959	Up
NIT2	-0.142718	-2.27092	0.0246371	0.386521	-3.37274	Down
PHF20L1	0.142677	2.04631	0.0425487	0.425579	-3.76607	Up
FAM86FP	-0.142641	-2.39466	0.0179245	0.369328	-3.14001	Down
GPX7	-0.142495	-2.39578	0.0178719	0.369328	-3.13785	Down
MAP3K5	0.142492	2.29833	0.0229854	0.379506	-3.32218	Up
HEMK1	-0.142377	-1.98223	0.0493601	0.434702	-3.87128	Down
SFTA1P	-0.142365	-2.18219	0.03072	0.39993	-3.53266	Down
RBM4B	-0.142354	-3.15504	0.00195477	0.326894	-1.47009	Down
ZNF609	-0.14232	-2.3544	0.0199054	0.372469	-3.21697	Down
GCC2	-0.142315	-2.20239	0.0292305	0.39993	-3.49676	Down
MCM2	-0.142055	-2.1654	0.0320068	0.400671	-3.56225	Down
ZMPSTE24	0.142023	2.44023	0.0158946	0.363834	-3.05146	Up
SSX4B	0.141955	2.31099	0.0222556	0.376457	-3.29863	Up
C9orf16	-0.14194	-2.79803	0.005847	0.338334	-2.30433	Down
TNRC18	0.141934	2.54453	0.011998	0.356018	-2.84311	Up
A1BG	-0.141873	-2.11277	0.0363483	0.410954	-3.65364	Down
TMEM132C	-0.141852	-2.00994	0.0463083	0.42994	-3.82616	Down
ITPRIP	0.141715	2.23433	0.0270044	0.394006	-3.4394	Up
SNHG11	-0.141679	-2.76034	0.00652691	0.341053	-2.3873	Down
PRAM1	0.141561	2.34042	0.0206371	0.373339	-3.24342	Up
KCNK16	-0.141416	-2.37974	0.0186372	0.369907	-3.16867	Down
C1orf63	0.141414	2.2957	0.0231392	0.379933	-3.32704	Up
FCGRT	0.141388	2.43028	0.0163193	0.364858	-3.07092	Up
BCS1L	-0.141317	-2.5664	0.0112988	0.354542	-2.79843	Down
EXOSC7	-0.141307	-2.69229	0.00793907	0.345239	-2.53458	Down
LRRTM2	-0.141296	-1.99108	0.0483671	0.434702	-3.85693	Down
NPFFR1	0.140982	2.51179	0.0131175	0.36024	-2.90937	Up
EIF3F	-0.140923	-2.60142	0.010255	0.346489	-2.72617	Down
CNIH	-0.140922	-2.31969	0.0217657	0.37577	-3.28237	Down
BRD9	-0.140895	-2.95279	0.00367956	0.329228	-1.95332	Down
MGRN1	0.140744	2.04268	0.0429112	0.426324	-3.7721	Up
CD37	0.140709	2.15026	0.0332069	0.404345	-3.58875	Up
SNRNP48	0.140577	2.83674	0.00521637	0.335483	-2.21808	Up
ISOC1	-0.140564	-2.21144	0.0285844	0.399223	-3.48059	Down
PFDN4	-0.140352	-2.23125	0.027213	0.395205	-3.44498	Down
C12orf65	-0.140288	-2.07483	0.039785	0.421056	-3.71823	Down
PLCXD1	-0.140206	-2.15817	0.0325757	0.404345	-3.57494	Down
PAFAH1B2	0.140175	2.32277	0.0215946	0.375482	-3.2766	Up
MRPL21	-0.140144	-1.99149	0.0483215	0.434702	-3.85626	Down
RPL15	-0.139974	-2.47075	0.0146516	0.360772	-2.9913	Down
BDH1	-0.139919	-3.01541	0.00303508	0.327522	-1.80664	Down
PCYT1A	0.139896	2.12489	0.0353063	0.409723	-3.63279	Up
C21orf59	-0.139883	-2.05158	0.0420252	0.425579	-3.75727	Down
PPP1R10	0.139867	2.95551	0.00364909	0.329228	-1.94699	Up
LOC388630	0.139859	2.72965	0.00713284	0.345239	-2.45412	Up
ND5	-0.13972	-2.54336	0.0120364	0.356018	-2.84549	Down
VEGFB	-0.139617	-2.50517	0.0133549	0.360403	-2.92267	Down
PTGES3	0.139582	2.34466	0.0204128	0.373268	-3.23541	Up
OVCA2	-0.139279	-2.66628	0.00854824	0.345239	-2.59003	Down
ANAPC1	-0.139252	-2.06525	0.0406954	0.422103	-3.73437	Down
GATAD2A	0.139193	2.97963	0.00338932	0.327672	-1.89078	Up
ZNF767	-0.139149	-2.24289	0.0264337	0.390578	-3.4239	Down
REPIN1	-0.139135	-2.41992	0.0167724	0.365173	-3.09111	Down
NBEAL1	-0.138929	-2.79538	0.00589261	0.338334	-2.3102	Down
AMPD3	0.138824	2.33867	0.0207301	0.373498	-3.24671	Up
PNPLA4	-0.138783	-3.53919	0.000541062	0.326894	-0.478584	Down
RNF130	0.138724	2.17272	0.0314398	0.39993	-3.54937	Up
TTC3	-0.138695	-2.10997	0.0365935	0.410954	-3.65845	Down
FXYD5	-0.138534	-2.4319	0.0162497	0.364858	-3.06777	Down
EIF1	0.138524	1.99678	0.0477368	0.434702	-3.84766	Up
ALDH16A1	-0.138522	-2.32981	0.021208	0.375482	-3.26339	Down
NKD2	0.138465	2.38394	0.0184341	0.369842	-3.16062	Up
MAGEF1	-0.138403	-2.25746	0.0254864	0.387514	-3.39739	Down
ARID4B	0.138245	2.09069	0.0383163	0.416652	-3.69137	Up
ZNF264	-0.13813	-2.06156	0.0410506	0.422103	-3.74056	Down
LOC100507507	0.138046	2.59381	0.0104742	0.346489	-2.74195	Up
AMZ2P1	-0.138016	-1.99183	0.0482837	0.434702	-3.85571	Down
NOB1	-0.137817	-2.67267	0.00839486	0.345239	-2.57645	Down
PPP1R18	0.137775	2.84792	0.00504611	0.335483	-2.19297	Up
LOC442421	-0.137726	-2.43716	0.0160245	0.363834	-3.05747	Down
DNM1L	-0.137578	-2.18485	0.0305199	0.39993	-3.52795	Down
FAM45A	0.137541	2.21922	0.0280386	0.396249	-3.46664	Up
PCSK4	-0.137304	-2.0237	0.0448542	0.428957	-3.80355	Down
KLK9	0.137298	2.33038	0.0211774	0.375482	-3.26233	Up
ADCY3	-0.137228	-2.20107	0.029326	0.39993	-3.49912	Down
TBCK	-0.13719	-2.15145	0.0331118	0.404345	-3.58668	Down
KIAA0247	0.137012	2.59	0.0105853	0.346939	-2.74982	Up
LY6H	0.136924	2.52118	0.0127872	0.357713	-2.89044	Up
PAPD7	-0.136859	-2.52276	0.0127323	0.357713	-2.88725	Down
2023-03-04	0.136821	2.06207	0.041002	0.422103	-3.73972	Up
BIN2	0.136741	2.26089	0.0252673	0.387514	-3.39111	Up
UBAP2	-0.13647	-2.06173	0.0410343	0.422103	-3.74028	Down
TROVE2	0.136436	2.08201	0.0391145	0.41982	-3.7061	Up
C1orf38	0.136434	2.3773	0.0187563	0.369907	-3.17334	Up
RPA3	-0.13642	-2.52334	0.0127124	0.357713	-2.88608	Down
RABL5	-0.136286	-2.53235	0.0124039	0.356909	-2.86784	Down
OSBPL11	0.136268	2.50715	0.0132834	0.360403	-2.91869	Up
C15orf44	-0.136214	-2.59599	0.0104108	0.346489	-2.73742	Down
UBE2D3	0.136084	2.28925	0.0235213	0.381334	-3.33898	Up
DEDD	0.136059	2.96445	0.0035508	0.329228	-1.92622	Up
CCNB1IP1	-0.13588	-2.46706	0.0147974	0.360772	-2.99862	Down
SCRN2	-0.135856	-2.82906	0.00533623	0.335934	-2.23527	Down
HERC4	0.135847	2.28882	0.0235473	0.381334	-3.33979	Up
MECR	-0.135759	-2.2735	0.0244777	0.385254	-3.36802	Down
WDR89	-0.135727	-2.58977	0.0105923	0.346939	-2.75032	Down
POP5	-0.135499	-2.5311	0.0124463	0.357602	-2.87037	Down
RILPL2	0.135389	2.25884	0.0253979	0.387514	-3.39486	Up
LMO2	0.135371	2.21915	0.0280438	0.396249	-3.46677	Up
LINC00506	-0.135314	-3.04805	0.002742	0.327522	-1.72913	Down
FAM199X	0.135287	3.11032	0.00225411	0.327522	-1.57929	Up
ZNF655	0.135286	3.29844	0.0012255	0.326894	-1.11105	Up
TPM3	0.135204	2.00097	0.0472779	0.433452	-3.84083	Up
KRT35	0.135195	1.99872	0.0475243	0.434702	-3.84451	Up
PAPOLB	-0.135181	-3.1666	0.00188361	0.326894	-1.44165	Down
XRCC4	0.135179	2.16729	0.0318597	0.39993	-3.55893	Up
ATP5D	-0.134985	-2.49791	0.0136196	0.360403	-2.93722	Down
ENO1-AS1	-0.134898	-2.18534	0.0304835	0.39993	-3.52708	Down
ZNF91	-0.134876	-2.21178	0.0285606	0.399176	-3.47999	Down
ACOT7	-0.134651	-2.56224	0.0114288	0.355301	-2.80695	Down
RAB24	0.134387	2.28239	0.0239338	0.382669	-3.35165	Up
TNRC6B	0.134289	3.16633	0.00188525	0.326894	-1.44232	Up
MIOS	-0.134239	-2.65579	0.0088057	0.345239	-2.61225	Down
TNFRSF1B	0.134184	2.22177	0.0278615	0.396249	-3.46205	Up
PSTPIP1	0.134174	2.13109	0.0347832	0.408424	-3.62207	Up
MLL3	0.134167	2.13786	0.0342192	0.407311	-3.61033	Up
ZNF689	-0.134136	-2.17479	0.0312812	0.39993	-3.54572	Down
SDK2	0.134131	2.31465	0.0220484	0.376457	-3.29179	Up
UBE2T	-0.1341	-2.18205	0.0307303	0.39993	-3.5329	Down
C1orf35	-0.13375	-2.08518	0.0388208	0.419115	-3.70072	Down
WDR43	-0.133749	-2.17496	0.0312682	0.39993	-3.54542	Down
SH2D3C	0.133692	2.00724	0.0465984	0.431316	-3.83058	Up
MYD88	0.133654	2.11061	0.0365374	0.410954	-3.65735	Up
TYSND1	-0.133476	-2.32605	0.021414	0.375482	-3.27046	Down
PRKCD	0.133375	2.50654	0.0133054	0.360403	-2.91992	Up
BCORP1	0.13337	2.47229	0.0145916	0.360772	-2.98827	Up
ELF1	0.133284	2.12374	0.0354037	0.409936	-3.63476	Up
ZNF219	-0.133247	-2.44671	0.0156231	0.363529	-3.03874	Down
ARRB2	0.132965	2.38671	0.0183013	0.369842	-3.1553	Up
FCER1G	0.132879	2.2473	0.0261438	0.388891	-3.41589	Up
LOC727820	0.132856	2.38679	0.0182975	0.369842	-3.15515	Up
CHMP1B	0.132721	1.97863	0.0497684	0.435363	-3.87709	Up
C6orf26	-0.132719	-2.38062	0.0185946	0.369907	-3.16698	Down
CYTH1	0.132676	2.54357	0.0120296	0.356018	-2.84507	Up
NACAP1	-0.132552	-2.39384	0.0179632	0.369348	-3.14159	Down
LOC100287216	-0.132536	-2.45814	0.0151545	0.36198	-3.01625	Down
DOK1	0.13246	3.7314	0.000273464	0.326894	0.0522211	Up
URGCP	-0.132425	-2.2824	0.023933	0.382669	-3.35163	Down
RAD23A	-0.132308	-2.79023	0.00598217	0.338334	-2.32158	Down
ANKRD44	0.132259	2.0401	0.0431708	0.426724	-3.77639	Up
TMEM50A	0.132208	2.13369	0.0345652	0.407948	-3.61756	Up
TATDN1	-0.131976	-2.18272	0.0306799	0.39993	-3.53172	Down
B4GALT7	-0.13195	-2.29741	0.0230392	0.379506	-3.32389	Down
COX6A1	0.131892	2.10921	0.0366598	0.410954	-3.65975	Up
MLH1	-0.131885	-2.1992	0.029462	0.39993	-3.50246	Down
KRT6C	0.131874	2.42605	0.0165032	0.36499	-3.07918	Up
FAM58A	-0.131736	-2.35592	0.0198271	0.372469	-3.21408	Down
LOC389906	-0.131648	-2.19577	0.0297118	0.39993	-3.50857	Down
CHCHD2	0.131599	2.33021	0.0211862	0.375482	-3.26264	Up
VEZT	-0.131565	-2.13867	0.034152	0.40708	-3.60892	Down
PPIL1	-0.13152	-2.40742	0.017334	0.366329	-3.11536	Down
MRPS2	-0.131447	-3.03993	0.00281242	0.327522	-1.7485	Down
FMR1	0.131421	2.46951	0.0147004	0.360772	-2.99376	Up
ABI1	0.131418	3.04102	0.00280288	0.327522	-1.7459	Up
ADAM19	0.131256	2.20363	0.0291415	0.39993	-3.49456	Up
TANK	0.131103	1.99125	0.0483485	0.434702	-3.85666	Up
DNAJA2	0.130947	2.18411	0.0305751	0.39993	-3.52925	Up
CTNNB1	0.130891	2.42461	0.0165659	0.365173	-3.08198	Up
DAPP1	0.130821	2.01562	0.0457032	0.429543	-3.81685	Up
ERGIC3	-0.130796	-2.71623	0.00741355	0.345239	-2.48314	Down
TCTN3	-0.130646	-2.01849	0.0453998	0.429543	-3.81212	Down
USP5	-0.130636	-2.17877	0.0309784	0.39993	-3.53871	Down
XIRP2	-0.130595	-2.01148	0.0461439	0.429543	-3.82364	Down
MAGED1	-0.130511	-2.16827	0.0317839	0.39993	-3.55721	Down
HNRNPL	0.130504	2.37149	0.0190418	0.369907	-3.18444	Up
IKBKAP	-0.130463	-2.21997	0.0279867	0.396249	-3.46529	Down
HVCN1	0.130427	2.11673	0.0360053	0.410512	-3.64684	Up
ACMSD	0.130394	2.4959	0.0136934	0.360403	-2.94123	Up
AP3S1	0.130342	2.51183	0.0131159	0.36024	-2.90927	Up
ND4	-0.13034	-2.53645	0.012266	0.356018	-2.85953	Down
NPIPL2	-0.130328	-2.32188	0.0216437	0.375482	-3.27826	Down
TIMELESS	-0.130284	-1.99665	0.0477516	0.434702	-3.84788	Down
FUNDC2	-0.129887	-1.99473	0.0479629	0.434702	-3.851	Down
OXGR1	-0.129748	-2.51166	0.0131219	0.36024	-2.90961	Down
FOXN3	0.129716	2.97593	0.00342805	0.327672	-1.89944	Up
RP9	-0.129409	-3.12868	0.00212641	0.327522	-1.53461	Down
MLL5	0.129379	2.60516	0.0101489	0.346489	-2.71841	Up
CBX3	0.129265	2.61469	0.00988283	0.345239	-2.69857	Up
MAP3K3	0.129261	2.22427	0.0276891	0.396164	-3.45755	Up
LCP2	0.129212	2.67433	0.00835535	0.345239	-2.57292	Up
LOC100127891	0.129157	2.01521	0.0457467	0.429543	-3.81752	Up
ITFG2	-0.129156	-2.13649	0.0343331	0.407484	-3.61272	Down
KRCC1	0.129098	2.90879	0.00420517	0.335483	-2.05478	Up
ACRC	0.129092	2.31699	0.0219168	0.376389	-3.28742	Up
DDX54	-0.129061	-2.52142	0.0127787	0.357713	-2.88995	Down
SAFB	0.128906	2.04167	0.0430132	0.426324	-3.77379	Up
DGCR2	0.128884	2.52784	0.0125576	0.357713	-2.87699	Up
NSL1	0.128805	2.10226	0.037274	0.412839	-3.67164	Up
B3GNT8	0.128768	2.26844	0.024792	0.387514	-3.3773	Up
CCDC76	-0.128758	-2.01202	0.0460862	0.429543	-3.82276	Down
WBP11	-0.128687	-2.70386	0.00768101	0.345239	-2.50977	Down
CCZ1	0.128683	2.74495	0.00682462	0.345239	-2.42089	Up
CRELD1	-0.128679	-2.35961	0.0196386	0.372003	-3.20708	Down
RRP1B	-0.128626	-2.65997	0.00870222	0.345239	-2.6034	Down
NOTCH2	0.128602	2.30932	0.0223502	0.376457	-3.30173	Up
PIN1P1	-0.128556	-2.2057	0.028993	0.39993	-3.49086	Down
DSCR3	0.128527	2.63132	0.00943328	0.345239	-2.66377	Up
DMAP1	-0.128441	-2.46751	0.0147795	0.360772	-2.99773	Down
HEXIM1	0.128301	2.34458	0.020417	0.373268	-3.23557	Up
MRPS21	-0.128301	-2.05249	0.0419356	0.425531	-3.75575	Down
TRAPPC6A	-0.128297	-2.7867	0.0060442	0.338334	-2.32936	Down
AKAP11	-0.128235	-2.12863	0.03499	0.408424	-3.62633	Down
USE1	-0.128213	-3.47837	0.00066783	0.326894	-0.641829	Down
PEBP4	-0.128161	-2.06514	0.0407057	0.422103	-3.73455	Down
CSTA	0.128024	1.98161	0.0494297	0.434754	-3.87228	Up
AKAP17A	0.127943	2.50437	0.0133837	0.360403	-2.92427	Up
PRKCA	-0.127932	-2.69166	0.00795345	0.345239	-2.53594	Down
AP2M1	-0.127905	-2.46276	0.0149685	0.360772	-3.00712	Down
GGT1	-0.12781	-2.21583	0.0282752	0.39774	-3.47272	Down
C14orf80	-0.127789	-2.47511	0.0144815	0.360772	-2.98266	Down
PDXP	0.12777	2.88649	0.00449711	0.335483	-2.10571	Up
GPSM3	0.127751	2.58138	0.0108412	0.349397	-2.76763	Up
FLI1	0.127644	2.65712	0.00877245	0.345239	-2.60942	Up
ZNF580	-0.127465	-2.49712	0.0136487	0.360403	-2.9388	Down
ZNF275	-0.127442	-1.99252	0.0482071	0.434702	-3.85459	Down
MBD3	-0.127368	-3.54844	0.000523899	0.326894	-0.453563	Down
BAP1	-0.126919	-2.42145	0.016705	0.365173	-3.08814	Down
ZNF419	-0.126915	-2.37987	0.0186311	0.369907	-3.16843	Down
MGEA5	0.126887	2.12831	0.0350167	0.408424	-3.62688	Up
RASAL3	0.126851	2.03899	0.0432837	0.426846	-3.77825	Up
PLCG2	0.126649	2.56827	0.0112408	0.354542	-2.7946	Up
HOOK3	0.126561	2.27988	0.0240862	0.383715	-3.35628	Up
H6PD	0.12622	2.02602	0.0446127	0.428522	-3.79972	Up
C9orf46	0.126218	2.57532	0.0110243	0.351168	-2.78011	Up
GHRL	0.126174	2.00872	0.0464396	0.430456	-3.82817	Up
VAV3	0.126117	2.22432	0.0276861	0.396164	-3.45747	Up
C19orf63	-0.126042	-2.3089	0.0223746	0.376457	-3.30252	Down
COQ4	-0.126032	-2.43343	0.016184	0.364858	-3.06477	Down
NIN	0.125914	2.24264	0.0264502	0.390578	-3.42435	Up
POMT2	-0.125827	-2.16864	0.0317549	0.39993	-3.55656	Down
KIAA0355	-0.125481	-2.3375	0.020793	0.37414	-3.24893	Down
ABCA3	-0.125348	-2.15079	0.0331645	0.404345	-3.58783	Down
ST3GAL3	-0.125315	-2.09744	0.037705	0.412839	-3.67987	Down
MGC2752	-0.125217	-2.25136	0.0258795	0.388379	-3.40851	Down
PELI1	0.125156	2.19526	0.0297491	0.39993	-3.50947	Up
SNX6	0.125002	2.47533	0.014473	0.360772	-2.98222	Up
AKR7A3	-0.124934	-3.02559	0.00294074	0.327522	-1.78255	Down
GSR	0.124743	2.21876	0.0280708	0.396288	-3.46747	Up
ARF6	0.124734	2.3231	0.0215764	0.375482	-3.27598	Up
MRS2	-0.12466	-2.00417	0.0469308	0.432431	-3.83561	Down
FMNL1	0.124628	2.46299	0.0149591	0.360772	-3.00666	Up
C6orf145	0.124544	1.98767	0.0487476	0.434702	-3.86247	Up
MAP3K8	0.12454	2.05459	0.0417294	0.425214	-3.75224	Up
LRPPRC	-0.124395	-2.22711	0.0274947	0.395854	-3.45244	Down
SIRPB1	0.124367	2.15594	0.0327521	0.404345	-3.57882	Up
CMTM3	0.124351	2.7848	0.00607794	0.338334	-2.33356	Up
LOC100192204	-0.124145	-2.10452	0.0370737	0.412457	-3.66779	Down
LAPTM5	0.124085	2.01261	0.0460234	0.429543	-3.82179	Up
CYB5D2	-0.123911	-3.0202	0.00299032	0.327522	-1.79531	Down
DRG2	-0.123812	-2.74606	0.00680278	0.345239	-2.41847	Down
ZNF236	-0.123561	-2.09837	0.0376214	0.412839	-3.67828	Down
ATP13A2	-0.123486	-2.02557	0.0446588	0.428545	-3.80045	Down
CEBPZ	-0.123302	-2.94115	0.00381236	0.335039	-1.98028	Down
MUTYH	-0.12319	-2.68797	0.0080374	0.345239	-2.54382	Down
B3GAT3	-0.123096	-2.5339	0.0123516	0.356018	-2.8647	Down
TBK1	0.122959	2.25761	0.0254765	0.387514	-3.39711	Up
TOP1P2	0.122921	2.30985	0.02232	0.376457	-3.30074	Up
PPIE	-0.122888	-1.9862	0.0489129	0.434702	-3.86486	Down
ETV6	0.122874	2.14247	0.0338403	0.405814	-3.60233	Up
FAM91A1	0.122836	2.1779	0.0310439	0.39993	-3.54023	Up
FAM160B2	-0.122739	-2.1552	0.0328113	0.404345	-3.58013	Down
HENMT1	0.1227	2.1797	0.0309078	0.39993	-3.53706	Up
RPL18A	-0.122666	-2.69632	0.00784836	0.345239	-2.52596	Down
LOC728855	0.122624	2.62181	0.00968791	0.345239	-2.68368	Up
NME4	-0.122466	-2.10482	0.0370467	0.412457	-3.66727	Down
FIS1	-0.12245	-3.27013	0.00134546	0.326894	-1.183	Down
NARS	-0.122347	-2.24065	0.0265822	0.390742	-3.42796	Down
ATP6V0E1	0.122336	1.98909	0.048589	0.434702	-3.86016	Up
MCM7	-0.122095	-2.74234	0.00687639	0.345239	-2.42657	Down
BCAT2	-0.122091	-2.50646	0.0133082	0.360403	-2.92007	Down
RPL30	-0.122054	-2.08533	0.0388068	0.419115	-3.70046	Down
NAT9	-0.121994	-2.53406	0.0123463	0.356018	-2.86438	Down
SPAG16	0.121977	2.59451	0.0104539	0.346489	-2.7405	Up
ZNF691	-0.121973	-2.12982	0.0348894	0.408424	-3.62426	Down
UNC119B	-0.121874	-2.73827	0.00695761	0.345239	-2.43541	Down
FUK	-0.121808	-2.28689	0.0236622	0.381334	-3.34334	Down
LIPE	-0.121636	-2.32816	0.021298	0.375482	-3.26649	Down
ADCK2	-0.121526	-2.33432	0.0209637	0.375146	-3.25491	Down
ANP32A-IT1	0.121321	2.02092	0.0451443	0.429543	-3.80812	Up
ZBTB5	-0.121278	-2.36507	0.0193626	0.37151	-3.1967	Down
RANBP9	0.121267	1.98292	0.0492825	0.434702	-3.87017	Up
PALM2-AKAP2	0.121189	2.47469	0.0144978	0.360772	-2.98349	Up
ZNF3	-0.12115	-2.64668	0.00903465	0.345239	-2.63147	Down
CHST11	0.120883	2.06405	0.0408107	0.422103	-3.73638	Up
TSPAN4	-0.120866	-2.61209	0.00995459	0.345239	-2.70397	Down
FAM86B2	-0.12084	-2.49726	0.0136434	0.360403	-2.93851	Down
EIF2D	-0.12075	-2.49619	0.0136829	0.360403	-2.94066	Down
GRIK2	0.12071	2.11046	0.0365502	0.410954	-3.65761	Up
C12orf76	-0.120599	-2.10618	0.0369263	0.412057	-3.66494	Down
ADRB2	0.120465	2.0879	0.0385707	0.417796	-3.6961	Up
FAM92B	0.120403	2.00479	0.0468637	0.432428	-3.8346	Up
SCTR	0.120267	2.14691	0.0334778	0.40492	-3.59459	Up
ALG8	-0.120124	-1.99527	0.0479039	0.434702	-3.85013	Down
PITPNM1	-0.119963	-2.02279	0.0449489	0.429306	-3.80505	Down
PENK	0.119894	2.66267	0.00863591	0.345239	-2.59767	Up
KRBA1	-0.119835	-2.36856	0.0191876	0.369907	-3.19003	Down
CHD1L	-0.119826	-2.38832	0.0182244	0.369842	-3.15221	Down
PRSS1	0.119734	2.08249	0.0390699	0.419723	-3.70529	Up
SUB1	0.119701	2.32136	0.0216729	0.375482	-3.27924	Up
MSL2	0.119538	2.12477	0.0353163	0.409723	-3.63299	Up
HIGD2A	-0.119484	-2.78966	0.00599207	0.338334	-2.32283	Down
LASP1	0.119333	2.09679	0.0377637	0.412935	-3.68098	Up
LCE1C	0.119269	2.1549	0.0328349	0.404345	-3.58064	Up
OSTM1	0.119213	2.74384	0.00684667	0.345239	-2.42331	Up
IDH1	0.11915	2.14958	0.0332619	0.404345	-3.58994	Up
QARS	-0.118966	-2.11181	0.0364325	0.410954	-3.65529	Down
GRB2	0.11896	2.43565	0.0160889	0.363834	-3.06043	Up
OSM	0.118959	2.0724	0.0400139	0.421355	-3.72232	Up
EHMT2	-0.118881	-2.72433	0.00724286	0.345239	-2.46563	Down
VRK2	0.118849	2.03997	0.0431841	0.426724	-3.77661	Up
EIF2A	-0.118742	-2.18124	0.0307914	0.39993	-3.53434	Down
KDM2A	0.1186	2.14572	0.0335744	0.40492	-3.59666	Up
FBRS	0.118528	2.13757	0.0342435	0.407311	-3.61084	Up
ATP6V1G1	0.118367	2.01324	0.045956	0.429543	-3.82075	Up
LRAT	0.118356	2.17472	0.0312863	0.39993	-3.54584	Up
YIF1A	-0.118337	-2.78521	0.00607069	0.338334	-2.33266	Down
HSP90AA1	0.118291	2.00554	0.0467816	0.432009	-3.83336	Up
NDUFAF1	0.118244	2.67769	0.00827595	0.345239	-2.56576	Up
MAPK11	-0.118211	-2.55315	0.011718	0.355992	-2.82555	Down
CXCR3	0.11821	2.27231	0.0245512	0.38579	-3.3702	Up
LSP1	0.118184	2.17636	0.0311616	0.39993	-3.54296	Up
DDB1	-0.118016	-2.78226	0.00612321	0.338334	-2.33916	Down
HERPUD1	0.117983	2.43697	0.0160325	0.363834	-3.05784	Up
GLIPR1	0.117898	2.55884	0.0115364	0.355301	-2.81393	Up
PI4KA	-0.117637	-2.24352	0.0263922	0.390578	-3.42276	Down
POLR1B	-0.11754	-2.05332	0.0418546	0.425531	-3.75437	Down
PTPN6	0.117454	2.36819	0.0192059	0.369907	-3.19073	Up
ADCK5	-0.117282	-2.03271	0.0439222	0.427451	-3.78865	Down
PCCA	-0.117228	-2.1454	0.0336005	0.40492	-3.59722	Down
ZC3H12A	0.117133	2.31056	0.0222799	0.376457	-3.29943	Up
AKR7L	-0.117108	-2.46522	0.0148702	0.360772	-3.00225	Down
TRMT5	0.116939	2.32159	0.0216601	0.375482	-3.27881	Up
UBL3	0.116902	2.34057	0.0206291	0.373339	-3.24313	Up
MR1	0.1169	2.34486	0.020402	0.373268	-3.23503	Up
ZSWIM6	0.116865	2.2932	0.0232865	0.379933	-3.33167	Up
TOM1L2	-0.116844	-2.52209	0.0127557	0.357713	-2.88861	Down
HSP90AB1	-0.116833	-2.12192	0.0355591	0.410052	-3.6379	Down
DDT	-0.116783	-2.54086	0.0121192	0.356018	-2.85058	Down
OGT	0.116745	2.08918	0.0384541	0.41728	-3.69394	Up
IRF3	-0.116629	-2.64056	0.00919174	0.345239	-2.64437	Down
SMCR5	0.116604	2.12629	0.0351874	0.409386	-3.63036	Up
PPIA	0.116437	2.41106	0.0171691	0.365836	-3.10832	Up
PRMT7	-0.116132	-2.31169	0.0222159	0.376457	-3.29732	Down
NAT6	-0.116087	-2.01165	0.0461255	0.429543	-3.82336	Down
APOO	-0.11608	-2.42311	0.0166321	0.365173	-3.08491	Down
TMEM191A	-0.116055	-2.11273	0.0363518	0.410954	-3.65371	Down
KDM4C	-0.116043	-2.35406	0.0199228	0.372469	-3.21761	Down
SMAD1	-0.115971	-2.22545	0.027608	0.396164	-3.45542	Down
CDK2AP2	-0.115912	-2.49526	0.0137172	0.360403	-2.94251	Down
NDRG2	-0.11582	-2.65374	0.00885657	0.345239	-2.61657	Down
POLR3F	-0.115699	-2.13592	0.0343799	0.407593	-3.6137	Down
FXYD2	-0.115633	-2.00618	0.0467127	0.431762	-3.83232	Down
ZC3H11A	0.115603	2.74363	0.00685085	0.345239	-2.42377	Up
DDX5	0.115574	2.02873	0.0443319	0.427904	-3.79524	Up
SAMM50	-0.115523	-2.84261	0.00512629	0.335483	-2.2049	Down
SPCS3	0.115512	1.9949	0.047944	0.434702	-3.85072	Up
TRMT61A	-0.115465	-2.10091	0.0373944	0.412839	-3.67395	Down
DCTPP1	-0.115403	-2.60783	0.0100737	0.345698	-2.71285	Down
TELO2	-0.115378	-2.61978	0.00974326	0.345239	-2.68794	Down
KIAA0195	-0.115255	-2.05044	0.0421385	0.425579	-3.75918	Down
FCHSD2	0.115206	2.48759	0.0140039	0.360772	-2.95783	Up
C1GALT1C1	0.115097	2.59461	0.0104508	0.346489	-2.74029	Up
MRPL54	-0.115063	-2.47095	0.0146441	0.360772	-2.99092	Down
HDHD1	-0.114933	-2.02369	0.044855	0.428957	-3.80356	Down
BIN3	0.114912	2.25481	0.0256561	0.387683	-3.40221	Up
CDC42	0.114875	2.00248	0.0471137	0.432764	-3.83837	Up
MARK2	0.114784	2.19233	0.0299645	0.39993	-3.51468	Up
AKR7A2	-0.114744	-2.12886	0.0349706	0.408424	-3.62593	Down
SUDS3	0.114677	2.42033	0.0167544	0.365173	-3.09031	Up
FAM195A	-0.114601	-2.61915	0.00976033	0.345239	-2.68925	Down
CDC5L	0.114582	3.20692	0.00165386	0.326894	-1.34176	Up
ZNF473	-0.114529	-2.39123	0.018086	0.369842	-3.1466	Down
ARRDC2	-0.114473	-2.13314	0.0346117	0.407948	-3.61852	Down
SYK	0.11435	2.25073	0.0259199	0.388379	-3.40964	Up
DMXL1	-0.114346	-2.63002	0.00946778	0.345239	-2.6665	Down
TUBGCP6	-0.114345	-2.1218	0.0355698	0.410052	-3.63812	Down
GTF2E1	0.114333	3.11286	0.00223605	0.327522	-1.57313	Up
HMBS	-0.11421	-1.98908	0.04859	0.434702	-3.86018	Down
TBCD	-0.114122	-2.40084	0.0176365	0.36843	-3.12809	Down
HEATR6	-0.114096	-2.00312	0.047044	0.432764	-3.83732	Down
DBI	0.114006	2.69082	0.0079724	0.345239	-2.53773	Up
FAM175A	-0.114003	-2.07343	0.0399166	0.42121	-3.72059	Down
PELO	0.113971	2.1371	0.0342821	0.407373	-3.61165	Up
FAM55D	0.113935	2.32483	0.0214809	0.375482	-3.27274	Up
KIAA1191	-0.113866	-2.40354	0.0175119	0.367	-3.12288	Down
SGSM3	-0.113832	-2.10988	0.0366007	0.410954	-3.65859	Down
CUTA	-0.113829	-2.00213	0.0471524	0.432764	-3.83895	Down
TMEM160	-0.113705	-2.43004	0.0163297	0.364858	-3.07139	Down
AKAP1	-0.113699	-2.04254	0.0429255	0.426324	-3.77234	Down
BLOC1S2	0.113688	2.30829	0.0224095	0.376599	-3.30366	Up
NICN1	-0.113607	-2.18176	0.0307519	0.39993	-3.53341	Down
DNAJC11	-0.113417	-2.17478	0.0312819	0.39993	-3.54574	Down
SLC25A36	-0.113267	-2.66946	0.00847144	0.345239	-2.58326	Down
AKAP13	0.113254	2.54872	0.0118611	0.356018	-2.83457	Up
COPZ1	-0.113104	-2.47859	0.014347	0.360772	-2.97575	Down
HP1BP3	0.113059	2.43603	0.0160727	0.363834	-3.05969	Up
IK	0.113028	2.50114	0.0135011	0.360403	-2.93074	Up
RGS3	0.112921	2.12081	0.0356545	0.410052	-3.63982	Up
TMEM145	0.112915	2.05608	0.0415836	0.42417	-3.74975	Up
SERGEF	-0.11276	-2.03404	0.0437867	0.427451	-3.78646	Down
C19orf53	-0.11266	-2.63602	0.00930972	0.345239	-2.65391	Down
DIS3	-0.112518	-2.64458	0.00908831	0.345239	-2.6359	Down
MPI	-0.112509	-2.54629	0.0119402	0.356018	-2.83952	Down
C21orf91	0.11243	2.44861	0.0155444	0.363529	-3.03502	Up
ZNF48	-0.11242	-2.19216	0.029977	0.39993	-3.51499	Down
ANKRD58	0.112386	2.04633	0.0425466	0.425579	-3.76604	Up
C6orf47	0.112257	2.83565	0.00523316	0.335483	-2.22051	Up
C11orf51	-0.112245	-2.08004	0.0392974	0.420553	-3.70943	Down
NAPG	0.112134	2.39418	0.0179468	0.369348	-3.14092	Up
RAB21	0.112034	1.97866	0.0497656	0.435363	-3.87705	Up
SUPT4H1	0.111985	2.61439	0.00989102	0.345239	-2.69919	Up
UTRN	0.11182	2.15268	0.0330131	0.404345	-3.58454	Up
GTF2B	0.111818	2.23461	0.0269858	0.394006	-3.4389	Up
KLHDC3	-0.111807	-2.04724	0.0424554	0.425579	-3.76451	Down
MRPL40	-0.111789	-2.03144	0.0440531	0.427451	-3.79076	Down
RAB22A	0.111741	3.18693	0.00176426	0.326894	-1.3914	Up
RSAD1	-0.111687	-1.98854	0.0486504	0.434702	-3.86106	Down
ENPEP	0.11167	2.18144	0.0307761	0.39993	-3.53398	Up
SLITRK2	-0.111576	-2.66378	0.0086089	0.345239	-2.59532	Down
C11orf2	-0.111574	-2.59807	0.010351	0.346489	-2.73313	Down
KRT19	0.111492	2.38381	0.0184402	0.369842	-3.16086	Up
LIMD2	0.111458	3.35161	0.00102675	0.326894	-0.97454	Up
TGFBR2	0.111408	2.14921	0.0332921	0.404345	-3.59059	Up
HPRT1	-0.111288	-2.47922	0.0143225	0.360772	-2.97449	Down
TADA3	0.111275	3.18001	0.0018041	0.326894	-1.40854	Up
BOLA1	-0.111268	-1.98352	0.0492141	0.434702	-3.86919	Down
ZNF576	-0.111223	-2.10425	0.0370975	0.412457	-3.66825	Down
C20orf43	0.11113	2.07806	0.0394818	0.421056	-3.71277	Up
PRPF8	-0.111096	-2.36908	0.0191619	0.369907	-3.18905	Down
EXOSC5	-0.111057	-2.00368	0.046984	0.432637	-3.83642	Down
WASH2P	0.110932	3.02476	0.00294834	0.327522	-1.78452	Up
SALL2	-0.110513	-2.22281	0.0277899	0.396249	-3.46018	Down
IPO9	-0.110438	-2.18058	0.0308412	0.39993	-3.5355	Down
POLR2I	-0.110372	-2.5372	0.012241	0.356018	-2.85802	Down
SF3B14	0.110331	2.47018	0.0146744	0.360772	-2.99245	Up
MINK1	0.110184	2.18318	0.0306454	0.39993	-3.53091	Up
MADD	-0.110037	-2.16139	0.032321	0.402881	-3.56928	Down
MAST4	-0.109862	-2.03659	0.0435267	0.427154	-3.78223	Down
SH3BP2	0.109822	2.0116	0.0461309	0.429543	-3.82344	Up
OR2L13	-0.109761	-2.24615	0.0262193	0.389107	-3.41799	Down
INPP5D	0.10973	2.37197	0.019018	0.369907	-3.18352	Up
TMEM2	0.109661	2.15651	0.0327073	0.404345	-3.57784	Up
COX19	-0.109567	-2.18187	0.0307441	0.39993	-3.53323	Down
SPDYA	0.109412	2.52009	0.0128253	0.357713	-2.89265	Up
TAB2	0.109313	2.18633	0.0304093	0.39993	-3.52533	Up
C14orf159	0.109296	2.26136	0.0252379	0.387514	-3.39027	Up
AZI1	-0.109202	-2.40201	0.0175822	0.36784	-3.12583	Down
KIAA1908	-0.10919	-2.0365	0.0435357	0.427154	-3.78237	Down
SLX4	-0.109108	-2.59595	0.010412	0.346489	-2.73751	Down
C12orf32	0.109091	2.22881	0.0273786	0.39556	-3.44937	Up
KIAA1609	0.108998	2.2018	0.0292736	0.39993	-3.49783	Up
RPL34	-0.108932	-2.18852	0.0302464	0.39993	-3.52145	Down
TMX1	0.108917	1.97752	0.0498956	0.435377	-3.87889	Up
ITPR1	-0.108898	-2.41094	0.0171743	0.365836	-3.10855	Down
MDFI	0.108735	2.17356	0.0313755	0.39993	-3.54789	Up
SELT	0.108713	2.0468	0.0424993	0.425579	-3.76525	Up
RPS27A	-0.108504	-2.34158	0.0205756	0.373339	-3.24123	Down
CD300A	0.108348	2.09644	0.0377953	0.41305	-3.68158	Up
H2AFZ	0.108195	2.17097	0.0315744	0.39993	-3.55245	Up
SSU72	-0.108189	-2.53727	0.0122387	0.356018	-2.85788	Down
CIRH1A	-0.108185	-2.13537	0.0344254	0.407593	-3.61465	Down
POLG	-0.108112	-2.71362	0.00746932	0.345239	-2.48878	Down
TEX264	-0.108107	-1.99261	0.0481977	0.434702	-3.85445	Down
HRSP12	-0.10788	-2.24256	0.0264556	0.390578	-3.4245	Down
SNRPA	-0.107674	-2.65856	0.00873691	0.345239	-2.60638	Down
ATG4B	-0.107221	-2.23058	0.0272578	0.395205	-3.44617	Down
KIAA0430	0.107181	2.52313	0.0127196	0.357713	-2.8865	Up
SIGMAR1	-0.107051	-2.32343	0.0215581	0.375482	-3.27536	Down
STK10	0.106967	2.58402	0.0107623	0.34773	-2.76218	Up
CTAGE5	0.106796	2.92623	0.00398908	0.335483	-2.01472	Up
ITPKB	-0.106608	-2.3252	0.0214606	0.375482	-3.27205	Down
H1FOO	-0.106553	-2.01433	0.0458401	0.429543	-3.81896	Down
C21orf104	0.106499	2.14813	0.0333788	0.404739	-3.59246	Up
MRPL4	-0.106155	-2.27016	0.0246848	0.38665	-3.37415	Down
MAB21L1	-0.106129	-2.35336	0.0199588	0.372469	-3.21893	Down
ZNF131	-0.106086	-2.05207	0.0419778	0.425533	-3.75646	Down
MYBBP1A	-0.106024	-2.25414	0.0256994	0.387967	-3.40344	Down
NDUFS8	-0.105835	-2.06151	0.0410559	0.422103	-3.74065	Down
SLC15A3	0.105702	2.21909	0.0280478	0.396249	-3.46687	Up
SAP30L	0.105624	2.59606	0.0104089	0.346489	-2.73729	Up
PRPSAP1	-0.105597	-2.40794	0.0173104	0.366329	-3.11436	Down
PCDHA9	-0.10558	-2.19225	0.0299699	0.39993	-3.51481	Down
CHTF8	-0.105571	-2.40185	0.0175895	0.36784	-3.12613	Down
RSL1D1	-0.10548	-2.34789	0.0202433	0.373268	-3.22931	Down
LOC284889	-0.105334	-2.0308	0.0441185	0.427451	-3.79182	Down
DOM3Z	-0.10527	-2.10639	0.036908	0.412057	-3.66458	Down
DEXI	-0.105205	-2.45681	0.0152081	0.362299	-3.01886	Down
ZNF24	0.105181	2.50134	0.0134937	0.360403	-2.93033	Up
RIPK1	0.105078	2.1756	0.0312192	0.39993	-3.54429	Up
HTR3C	-0.104863	-2.01517	0.0457506	0.429543	-3.81758	Down
C2orf49	0.104822	1.98131	0.0494637	0.434832	-3.87276	Up
CTRL	0.10482	2.21265	0.0284991	0.398886	-3.47843	Up
HNRNPC	0.104742	2.3982	0.0177589	0.36864	-3.13318	Up
B3GALT4	0.104742	2.66026	0.00869511	0.345239	-2.60279	Up
LOH12CR1	0.104736	2.12835	0.035013	0.408424	-3.6268	Up
TPM2	-0.104697	-2.35984	0.019627	0.372003	-3.20664	Down
C4orf48	-0.104461	-2.02971	0.0442308	0.42779	-3.79362	Down
USP11	-0.104429	-2.30587	0.022548	0.377631	-3.30816	Down
TLE4	0.104404	2.1087	0.0367044	0.410984	-3.66062	Up
VARS2	-0.104375	-2.03651	0.0435348	0.427154	-3.78236	Down
LOC728012	-0.104327	-2.7847	0.00607968	0.338334	-2.33378	Down
C17orf70	-0.104213	-1.98547	0.0489945	0.434702	-3.86603	Down
SHMT2	-0.10418	-2.21222	0.028529	0.399019	-3.47919	Down
TMPRSS11D	-0.104106	-2.38467	0.0183989	0.369842	-3.15921	Down
GIMAP2	0.104079	2.12069	0.0356646	0.410052	-3.64003	Up
ZKSCAN1	-0.104013	-2.45309	0.0153599	0.362807	-3.0262	Down
BTBD2	-0.103977	-2.15682	0.0326822	0.404345	-3.57729	Down
ARPP19	0.103959	2.86803	0.0047526	0.335483	-2.14759	Up
C17orf98	-0.103918	-1.9832	0.0492499	0.434702	-3.8697	Down
KPNA4	0.103904	2.15198	0.0330692	0.404345	-3.58576	Up
BARHL1	-0.103772	-2.27454	0.0244132	0.384768	-3.3661	Down
TADA2B	0.103758	1.9771	0.0499436	0.435377	-3.87957	Up
PYCARD	0.103522	2.36966	0.0191327	0.369907	-3.18793	Up
FADS3	-0.103327	-2.07342	0.0399177	0.42121	-3.72061	Down
TGM4	-0.103194	-2.13437	0.0345085	0.407948	-3.61638	Down
SPNS1	-0.103159	-2.00644	0.0466845	0.431705	-3.83189	Down
GOPC	0.103003	2.10994	0.0365955	0.410954	-3.65849	Up
LOC541471	0.10274	2.08332	0.0389925	0.419582	-3.70387	Up
ALKBH7	-0.102506	-2.61275	0.00993635	0.345239	-2.7026	Down
MRPL37	-0.102251	-2.33447	0.0209559	0.375146	-3.25464	Down
MCAT	-0.10216	-2.14086	0.0339717	0.406291	-3.60512	Down
ZNF444	-0.102089	-3.09044	0.00240041	0.327522	-1.62742	Down
ASXL1	-0.102061	-2.5041	0.0133937	0.360403	-2.92482	Down
AARSD1	-0.102023	-2.08857	0.0385096	0.417365	-3.69497	Down
WDR54	-0.102021	-2.18966	0.0301612	0.39993	-3.51941	Down
CCDC142	-0.101959	-2.1635	0.0321551	0.40158	-3.56558	Down
PART1	0.101832	2.04743	0.0424365	0.425579	-3.76419	Up
GCHFR	-0.101827	-2.879	0.00459919	0.335483	-2.12273	Down
DCAKD	-0.101793	-2.31591	0.0219774	0.376457	-3.28944	Down
TMEM53	-0.101604	-2.20421	0.0290995	0.39993	-3.49351	Down
YWHAB	0.101456	2.41106	0.0171687	0.365836	-3.10831	Up
PANK2	0.101323	2.51009	0.0131779	0.36024	-2.91278	Up
SPINT2	-0.101188	-2.13985	0.0340553	0.406651	-3.60688	Down
CTAGE7P	0.101136	2.06082	0.0411225	0.422103	-3.7418	Up
PLEKHO2	0.101119	2.16844	0.0317705	0.39993	-3.55691	Up
DHX35	-0.10109	-2.05917	0.0412825	0.422198	-3.74457	Down
FBXL15	-0.100891	-2.43094	0.016291	0.364858	-3.06964	Down
NRSN1	-0.100882	-2.48381	0.0141471	0.360772	-2.96537	Down
NKTR	-0.100836	-2.04098	0.0430829	0.426543	-3.77494	Down
C6orf211	0.100741	2.66252	0.00863963	0.345239	-2.59799	Up
MED9	-0.100697	-2.37457	0.0188899	0.369907	-3.17856	Down
DUS1L	-0.100608	-2.4115	0.0171492	0.365836	-3.10747	Down
C12orf50	0.1006	1.98997	0.0484907	0.434702	-3.85873	Up
C9orf37	-0.100593	-2.69612	0.00785286	0.345239	-2.52639	Down
LYPD3	-0.100508	-2.40413	0.0174847	0.367	-3.12173	Down
NHP2	-0.100496	-2.30949	0.0223409	0.376457	-3.30142	Down
FAM154A	-0.100475	-2.70342	0.00769078	0.345239	-2.51073	Down
MUT	-0.100473	-2.12093	0.0356443	0.410052	-3.63962	Down
C22orf43	0.100441	1.98712	0.0488097	0.434702	-3.86336	Up
PSMC4	-0.100376	-2.96925	0.00349891	0.329097	-1.91501	Down
NCAPD2	-0.100111	-2.1117	0.0364422	0.410954	-3.65549	Down
INTS4	-0.100018	-2.7919	0.00595289	0.338334	-2.31788	Down
MRPL10	-0.0998883	-2.3741	0.018913	0.369907	-3.17945	Down
NUP155	-0.0996375	-2.04717	0.0424624	0.425579	-3.76463	Down
SP3	0.0995608	2.04594	0.0425856	0.425579	-3.76669	Up
FAHD2A	-0.0995296	-2.17344	0.0313847	0.39993	-3.5481	Down
TRIM8	0.0993967	2.18067	0.0308344	0.39993	-3.53535	Up
RAC2	0.0993168	2.0602	0.0411824	0.422198	-3.74284	Up
UXT	-0.0992807	-2.11683	0.0359968	0.410512	-3.64667	Down
HCN1	0.0992774	2.01067	0.0462305	0.42994	-3.82497	Up
NDRG1	0.0991881	2.02155	0.0450786	0.429543	-3.80709	Up
ZNF513	-0.0990973	-2.12292	0.0354735	0.410052	-3.63617	Down
NGLY1	0.0989866	3.06715	0.0025829	0.327522	-1.68346	Up
PRKCB	0.0985797	2.11971	0.0357485	0.410052	-3.64171	Up
SEC11A	0.0983739	2.47738	0.0143935	0.360772	-2.97815	Up
RBM12	-0.098353	-2.63934	0.00922335	0.345239	-2.64694	Down
C12orf51	-0.0982754	-2.82167	0.00545403	0.338334	-2.25177	Down
HADHA	-0.0982752	-1.99639	0.0477802	0.434702	-3.8483	Down
POLG2	-0.0981849	-2.06836	0.0403981	0.422103	-3.72914	Down
INPP4A	0.0981226	2.01673	0.0455858	0.429543	-3.81502	Up
P4HTM	-0.0980863	-2.03443	0.0437468	0.427328	-3.78581	Down
TMEM129	-0.0980297	-2.31111	0.0222487	0.376457	-3.2984	Down
RBMX	-0.0978771	-2.01565	0.0456999	0.429543	-3.81679	Down
DGKE	0.0977894	2.10416	0.0371053	0.412457	-3.6684	Up
MLX	0.0976563	2.18431	0.0305601	0.39993	-3.5289	Up
NFYB	0.0976494	2.18035	0.0308583	0.39993	-3.5359	Up
PRMT1	-0.0975129	-2.53681	0.0122539	0.356018	-2.8588	Down
LPAL2	0.0974165	2.72261	0.00727882	0.345239	-2.46936	Up
MEPCE	-0.0973064	-3.03045	0.00289664	0.327522	-1.77102	Down
PIAS1	0.0972537	2.28713	0.0236484	0.381334	-3.34291	Up
ATXN2L	-0.0972439	-2.14594	0.033557	0.40492	-3.59629	Down
C1orf144	0.097112	2.66233	0.00864443	0.345239	-2.59841	Up
MOB2	-0.096966	-2.56477	0.0113495	0.354542	-2.80177	Down
PFN1P2	0.0967851	2.14931	0.033284	0.404345	-3.59041	Up
CHD1	0.0966941	2.11797	0.0358983	0.410466	-3.64471	Up
ZC3H4	0.0966911	2.46227	0.0149879	0.360796	-3.00808	Up
HMGN2	0.0966729	1.97982	0.0496328	0.435032	-3.87517	Up
POU5F1	0.0965353	2.13765	0.0342365	0.407311	-3.6107	Up
AGBL5	-0.0963722	-2.36617	0.0193074	0.371273	-3.1946	Down
SDHB	0.0962303	2.61463	0.00988427	0.345239	-2.69868	Up
HIC2	-0.0960091	-2.18132	0.0307853	0.39993	-3.53419	Down
ALAD	-0.0959432	-2.29018	0.0234661	0.381275	-3.33727	Down
ZNF804B	-0.0959356	-3.24134	0.00147858	0.326894	-1.25562	Down
TRMU	-0.0958923	-2.35192	0.0200335	0.373152	-3.22167	Down
LOC100505870	0.0956775	1.98851	0.0486537	0.434702	-3.8611	Up
ATG12	0.0956304	2.34677	0.0203017	0.373268	-3.23142	Up
SARNP	0.0955779	2.25746	0.0254861	0.387514	-3.39738	Up
RPL12	-0.0955657	-2.55442	0.0116771	0.355301	-2.82295	Down
ARPC4	0.0952856	1.98842	0.0486637	0.434702	-3.86125	Up
EAPP	0.0951817	2.54223	0.0120739	0.356018	-2.8478	Up
PCDHGB1	-0.0951369	-2.45863	0.0151346	0.36198	-3.01528	Down
EIF4EBP1	-0.0951185	-1.98869	0.0486341	0.434702	-3.86082	Down
DGCR6L	-0.0951035	-2.68407	0.00812718	0.345239	-2.55215	Down
CNTROB	-0.0949383	-2.15126	0.0331265	0.404345	-3.587	Down
POLE3	-0.0948749	-2.11684	0.035996	0.410512	-3.64666	Down
ING3	0.0948087	2.50587	0.0133295	0.360403	-2.92126	Up
THOP1	-0.0947795	-2.42434	0.0165777	0.365173	-3.0825	Down
EIF2C3	0.0947203	2.14462	0.0336643	0.40492	-3.59858	Up
GPR112	0.0944934	1.99266	0.0481918	0.434702	-3.85437	Up
MRPL44	0.0944083	2.06525	0.0406954	0.422103	-3.73437	Up
GOLGA7	0.0943138	2.15922	0.0324924	0.403734	-3.57309	Up
MAPRE1	0.093948	2.19764	0.0295753	0.39993	-3.50524	Up
GRWD1	-0.0939101	-2.76993	0.00634746	0.339001	-2.36628	Down
TBC1D10C	0.0936727	2.23561	0.0269183	0.393336	-3.43708	Up
SNRNP27	0.0936615	2.16952	0.0316868	0.39993	-3.55501	Up
DOCK11	0.0936026	2.70685	0.00761564	0.345239	-2.50335	Up
SF3B3	-0.0935638	-2.07955	0.0393425	0.420576	-3.71025	Down
EI24	-0.0935165	-2.13865	0.0341536	0.40708	-3.60895	Down
KIF12	0.0935067	2.09712	0.0377339	0.412839	-3.68042	Up
TIGD1	-0.0932346	-2.06898	0.040339	0.422103	-3.72809	Down
DENND4C	-0.0930556	-2.00409	0.0469396	0.432431	-3.83575	Down
C12orf44	-0.0930006	-2.23246	0.0271305	0.395205	-3.44277	Down
CCDC124	-0.0928212	-2.63347	0.00937668	0.345239	-2.65927	Down
HECA	0.0927893	2.50999	0.0131815	0.36024	-2.91298	Up
EXOC1	0.092785	3.1307	0.00211279	0.327522	-1.52969	Up
[truncated: 248 more rows]
