# Supplementary material for: The role of 5-methylcytosine regulator-related genes in diagnostic and immune regulatory functions in atherosclerosis
Source: Front Immunol. 2026 Jan 9;16:1636323. doi: 10.3389/fimmu.2025.1636323 (PMC12827604; doi:10.3389/fimmu.2025.1636323)
Supplement: Supplementary file 1 [file DataSheet1.zip › Suppelementary files-/Supplement Tables/S10.xls]

## Sheet: Sheet1
KEGG Pathway Enrichment Analysis of Downregulated Genes in Cluster 1 compared Cluster2
ID	Description	GeneRatio	BgRatio	pvalue	p.adjust	qvalue	geneID	Count
hsa05171	Coronavirus disease - COVID-19	12/86	238/9497	1.37849e-06	0.00020953	0.000184282	RPS12/RPL29/RPL36/RPL39/RPL15/RPL18A/RPL30/RPL34/RPS27A/RPL12/RPL35A/RPL27	12
hsa03460	Fanconi anemia pathway	4/86	55/9497	0.00150402	0.0944949	0.0831084	FANCF/POLK/RPA3/MLH1	4
hsa05213	Endometrial cancer	4/86	59/9497	0.00195277	0.0944949	0.0831084	CDH1/TP53/POLK/MLH1	4
hsa03420	Nucleotide excision repair	4/86	63/9497	0.00248671	0.0944949	0.0831084	RPA3/DDB1/POLR2I/POLE3	4
hsa03020	RNA polymerase	3/86	34/9497	0.00350337	0.0968704	0.0851977	POLR1B/POLR3F/POLR2I	3
hsa05218	Melanoma	4/86	73/9497	0.00424356	0.0968704	0.0851977	CDH1/TP53/CDK4/POLK	4
hsa05216	Thyroid cancer	3/86	37/9497	0.00446114	0.0968704	0.0851977	CDH1/TP53/POLK	3
hsa05219	Bladder cancer	3/86	41/9497	0.00596355	0.113307	0.099654	CDH1/TP53/CDK4	3
hsa03410	Base excision repair	3/86	44/9497	0.00726642	0.122722	0.107934	MUTYH/POLG/POLE3	3
hsa00280	Valine, leucine and isoleucine degradation	3/86	48/9497	0.009247	0.140554	0.123618	HSD17B10/BCAT2/PCCA	3
hsa03430	Mismatch repair	2/86	23/9497	0.0181269	0.234917	0.206609	RPA3/MLH1	2
hsa05014	Amyotrophic lateral sclerosis	8/86	371/9497	0.0188272	0.234917	0.206609	EIF2AK3/TP53/COX6C/NDUFC1/NDUFB11/SIGMAR1/ATXN2L/NUP133	8
hsa03250	Viral life cycle - HIV-1	3/86	64/9497	0.0200915	0.234917	0.206609	MDFIC/KAT2A/APOBEC3F	3
hsa03040	Spliceosome	6/86	242/9497	0.0222427	0.241492	0.212393	SNRPE/SNRPF/WBP11/SNRPA/RBMX/SF3B3	6
hsa05223	Non-small cell lung cancer	3/86	73/9497	0.0283102	0.259641	0.228355	TP53/CDK4/POLK	3
hsa04115	p53 signaling pathway	3/86	75/9497	0.030345	0.259641	0.228355	ZMAT3/TP53/CDK4	3
hsa05214	Glioma	3/86	76/9497	0.0313907	0.259641	0.228355	TP53/CDK4/POLK	3
hsa05212	Pancreatic cancer	3/86	77/9497	0.0324551	0.259641	0.228355	TP53/CDK4/POLK	3
hsa05220	Chronic myeloid leukemia	3/86	77/9497	0.0324551	0.259641	0.228355	TP53/CDK4/POLK	3
hsa05012	Parkinson disease	6/86	271/9497	0.03597	0.268802	0.236412	EIF2AK3/TP53/COX6C/NDUFC1/NDUFB11/RPS27A	6
hsa05162	Measles	4/86	139/9497	0.0371371	0.268802	0.236412	EIF2AK3/TP53/CDK4/EIF2AK4	4
hsa03083	Polycomb repressive complex	3/86	83/9497	0.039234	0.271071	0.238407	PHC1/TEX10/RING1	3
hsa03030	DNA replication	2/86	36/9497	0.0418563	0.276616	0.243284	RPA3/POLE3	2
hsa05210	Colorectal cancer	3/86	87/9497	0.0441222	0.279441	0.245769	TP53/POLK/MLH1	3
hsa05226	Gastric cancer	4/86	150/9497	0.0469368	0.285376	0.250988	CDH1/TP53/POLK/MLH1	4
Notes: 1.Pathway enrichment analysis was performed on genes downregulated in Cluster 1 compared to Cluster 2. 2.GeneRatio represents the ratio of differentially expressed genes mapped to a particular pathway versus the total number of differentially expressed genes. 3.BgRatio represents the ratio of all genes mapped to a particular pathway versus the total number of genes in the background set. 4…
