# Supplementary material for: The role of 5-methylcytosine regulator-related genes in diagnostic and immune regulatory functions in atherosclerosis
Source: Front Immunol. 2026 Jan 9;16:1636323. doi: 10.3389/fimmu.2025.1636323 (PMC12827604; doi:10.3389/fimmu.2025.1636323)
Supplement: Supplementary file 1 [file DataSheet1.zip › Suppelementary files-/Supplement Tables/S11.xls]

## Sheet: Sheet1
Gene	logFC	t	P.Value	adj.P.Val	B	change
hsa-miR-1246	0.489247	3.56641	0.000567306	0.0406668	-0.381844	Up
hsa-miR-1-3p	-0.47107	-2.4054	0.0180777	0.148818	-3.40455	Down
hsa-miR-134-5p	-0.404014	-2.03048	0.0450838	0.202029	-4.16201	Down
hsa-miR-664a-5p	-0.387088	-3.29487	0.00138173	0.0503065	-1.17362	Down
hsa-miR-378a-3p	-0.373828	-3.13074	0.00231287	0.0612065	-1.62832	Down
hsa-miR-432-3p	-0.370059	-3.32368	0.00125998	0.0503065	-1.09191	Down
hsa-miR-423-3p	-0.350482	-3.2415	0.00163687	0.0503065	-1.3235	Down
hsa-miR-324-5p	-0.345199	-2.72239	0.00770248	0.104033	-2.67678	Down
hsa-miR-136-3p	-0.340122	-2.59352	0.0109914	0.122418	-2.98204	Down
hsa-miR-139-3p	-0.337125	-3.02478	0.00319501	0.0694521	-1.91193	Down
hsa-miR-29a-3p	-0.326243	-3.25955	0.001546	0.0503065	-1.27301	Down
hsa-miR-339-5p	-0.321864	-2.97774	0.00367886	0.0737372	-2.03528	Down
hsa-miR-545-3p	-0.311666	-3.12011	0.00238984	0.0612065	-1.65711	Down
hsa-miR-449a	-0.293135	-2.5692	0.0117387	0.122418	-3.03822	Down
hsa-miR-335-5p	-0.289951	-2.7615	0.00689872	0.0993847	-2.58168	Down
hsa-miR-29a-5p	-0.27512	-2.53852	0.0127464	0.122418	-3.10843	Down
hsa-miR-222-3p	0.27508	4.26341	4.72e-05	0.0203398	1.85723	Up
hsa-miR-376c-3p	-0.273667	-2.46764	0.0153778	0.137	-3.26785	Down
hsa-miR-874-3p	-0.262848	-2.42691	0.0171004	0.143332	-3.35766	Down
hsa-miR-374b-3p	-0.262816	-3.50235	0.000702809	0.0406668	-0.572968	Down
hsa-miR-454-3p	0.255868	2.37549	0.0195199	0.152497	-3.46918	Up
hsa-miR-421	-0.255512	-2.28679	0.0244128	0.154939	-3.65657	Down
hsa-miR-499a-5p	-0.251672	-2.36896	0.0198478	0.152497	-3.48319	Down
hsa-miR-664a-3p	-0.251597	-2.46295	0.0155677	0.137	-3.27825	Down
hsa-miR-377-5p	-0.243734	-2.3501	0.0208229	0.154828	-3.52346	Down
hsa-miR-496	-0.240666	-2.2739	0.0252071	0.154939	-3.68327	Down
hsa-let-7e-5p	-0.240123	-2.54844	0.0124121	0.122418	-3.08579	Down
hsa-miR-624-5p	0.232939	3.5011	0.000705714	0.0406668	-0.576645	Up
hsa-miR-188-3p	0.227848	3.66122	0.000411298	0.0406668	-0.0942386	Up
hsa-miR-451a	-0.226372	-2.91972	0.00436874	0.0774612	-2.18525	Down
hsa-miR-409-3p	-0.222817	-2.79211	0.00632357	0.0971721	-2.50641	Down
hsa-miR-548a-5p	0.220874	2.3161	0.0226882	0.154939	-3.59535	Up
hsa-miR-381-3p	-0.220774	-2.25023	0.0267251	0.155953	-3.73195	Down
hsa-miR-1274a	0.215191	2.48325	0.0147597	0.137	-3.23308	Up
hsa-miR-1207-5p	0.209726	2.76677	0.00679627	0.0993847	-2.56875	Up
hsa-miR-93-5p	-0.208595	-2.32178	0.0223667	0.154939	-3.58341	Down
hsa-miR-409-5p	-0.205829	-2.00649	0.0476268	0.211115	-4.20651	Down
hsa-miR-212-3p	0.20213	2.33996	0.0213641	0.154939	-3.54499	Up
hsa-miR-19a-3p	0.1984	2.92024	0.00436204	0.0774612	-2.18391	Up
hsa-miR-1225-5p	0.193252	2.14407	0.0345622	0.174517	-3.9447	Up
hsa-miR-146a-5p	-0.192659	-2.29435	0.0239573	0.154939	-3.64085	Down
hsa-miR-520d-3p	0.187382	4.09517	8.82e-05	0.0203398	1.2913	Up
hsa-miR-491-5p	0.18706	3.01259	0.00331442	0.0694521	-1.94405	Up
hsa-miR-34b-5p	-0.178294	-2.54215	0.0126231	0.122418	-3.10016	Down
hsa-miR-221-5p	0.173261	3.08273	0.00268	0.061774	-1.7578	Up
hsa-miR-1274b	0.172845	2.03529	0.0445877	0.202029	-4.15301	Up
hsa-miR-744-3p	-0.166178	-2.23956	0.0274358	0.158099	-3.75377	Down
hsa-miR-486-3p	0.165787	3.36618	0.00109864	0.0503065	-0.970384	Up
hsa-miR-548d-3p	0.157204	2.06358	0.0417656	0.198739	-4.09978	Up
hsa-miR-130a-3p	0.156884	2.28517	0.0245117	0.154939	-3.65994	Up
hsa-miR-30d-5p	0.152578	2.64121	0.00964953	0.117064	-2.87055	Up
hsa-miR-32-5p	0.151159	3.43529	0.000877033	0.0449236	-0.77019	Up
hsa-miR-142-5p	0.148828	2.55845	0.0120833	0.122418	-3.06291	Up
hsa-miR-30c-5p	0.146294	3.14115	0.00223968	0.0612065	-1.60002	Up
hsa-miR-320a-3p	0.140594	2.55352	0.0122444	0.122418	-3.0742	Up
hsa-miR-1197	-0.138033	-2.85319	0.00530521	0.0905816	-2.35419	Down
hsa-miR-487b-3p	0.129316	2.60067	0.0107799	0.122418	-2.96542	Up
hsa-miR-29b-3p	0.124778	2.21739	0.0289643	0.160874	-3.79876	Up
hsa-miR-34a-5p	0.123577	2.22896	0.0281571	0.158298	-3.77531	Up
hsa-miR-379-5p	-0.122938	-2.16278	0.0330507	0.174517	-3.90787	Down
hsa-miR-505-5p	0.121371	2.8164	0.00589886	0.0971206	-2.4462	Up
hsa-miR-641	0.120923	2.64992	0.00942114	0.117064	-2.85	Up
hsa-miR-490-3p	0.120507	2.15202	0.0339129	0.174517	-3.92909	Up
hsa-miR-223-3p	0.115526	2.17858	0.0318196	0.170568	-3.87655	Up
hsa-miR-369-5p	0.114013	2.35786	0.0204164	0.154294	-3.50691	Up
hsa-miR-153-3p	0.10855	2.80344	0.00612214	0.0971721	-2.47838	Up
hsa-miR-542-5p	0.108183	2.54422	0.0125533	0.122418	-3.09543	Up
hsa-miR-122-5p	0.107567	2.68921	0.00845055	0.108214	-2.75659	Up
hsa-miR-96-5p	0.106331	2.18705	0.0311763	0.169085	-3.85967	Up
hsa-miR-431-5p	0.105594	3.60157	0.000503847	0.0406668	-0.275838	Up
hsa-miR-32-3p	0.101199	2.11646	0.0369016	0.180975	-3.9985	Up
hsa-miR-765	0.0996283	2.31609	0.0226886	0.154939	-3.59537	Up
hsa-let-7c-5p	0.0968684	2.25534	0.0263908	0.155953	-3.72148	Up
hsa-miR-543	0.0958688	2.13631	0.0352062	0.174517	-3.95988	Up
hsa-miR-338-3p	0.0953288	2.27896	0.0248929	0.154939	-3.67281	Up
hsa-miR-502-5p	0.0931763	2.04508	0.0435932	0.202029	-4.13467	Up
hsa-miR-29c-3p	0.093107	2.25297	0.0265456	0.155953	-3.72635	Up
hsa-miR-330-3p	0.0923702	2.10273	0.0381145	0.184956	-4.02502	Up
hsa-miR-548c-3p	0.0917329	2.13851	0.0350229	0.174517	-3.95559	Up
hsa-miR-660-5p	0.091623	2.71343	0.00789835	0.104033	-2.69842	Up
hsa-miR-142-3p	0.0909096	2.25153	0.0266402	0.155953	-3.72931	Up
hsa-miR-128-3p	0.0881665	2.45315	0.0159717	0.137	-3.29994	Up
hsa-miR-148b-5p	0.0857571	2.15536	0.0336431	0.174517	-3.92251	Up
hsa-miR-503-5p	0.0850284	3.64792	0.000430424	0.0406668	-0.134933	Up
hsa-miR-1908-5p	0.0847643	2.6293	0.00997	0.11785	-2.89856	Up
hsa-miR-1301-3p	0.0817469	2.2959	0.0238646	0.154939	-3.63761	Up
hsa-miR-190a-5p	0.0815345	2.38969	0.0188229	0.149609	-3.43859	Up
hsa-miR-431-3p	0.0791241	2.71578	0.00784651	0.104033	-2.69275	Up
hsa-miR-18b-5p	0.0768452	2.02995	0.0451388	0.202029	-4.163	Up
hsa-miR-99b-5p	0.0733637	2.06305	0.041817	0.198739	-4.10078	Up
hsa-miR-17-3p	0.0727699	2.14541	0.0344517	0.174517	-3.94206	Up
hsa-miR-376a-5p	0.0697989	2.05713	0.0423951	0.19943	-4.11198	Up
hsa-miR-1290	0.0666926	2.95868	0.00389356	0.0747888	-2.08482	Up
ebv-miR-BART13-3p	0.0652424	3.09753	0.00256139	0.061774	-1.71805	Up
hsa-miR-93-3p	0.0628302	2.39829	0.0184118	0.148909	-3.41999	Up
hsa-miR-643	0.0606449	2.2327	0.027901	0.158298	-3.76773	Up
hsa-miR-26a-5p	0.0557969	2.04216	0.0438882	0.202029	-4.14016	Up
hsa-miR-23b-3p	0.0550355	1.98946	0.0495059	0.217354	-4.23782	Up
hsa-miR-433-3p	-0.051354	-3.24675	0.00160995	0.0503065	-1.30885	Down
hsa-miR-885-5p	-0.0438393	-2.45389	0.0159409	0.137	-3.2983	Down
hsa-miR-106a-3p	0.0373914	2.31878	0.022536	0.154939	-3.58972	Up
hsa-miR-1295a	-0.0324992	-2.29027	0.0242023	0.154939	-3.64934	Down
hsa-miR-30a-5p	0.031388	2.19304	0.0307282	0.168639	-3.84771	Up
hsa-miR-25-5p	-0.0253734	-2.45133	0.0160477	0.137	-3.30395	Down
hsa-miR-671-5p	0.0179409	2.28299	0.0246445	0.154939	-3.66445	Up
