# Supplementary material for: The role of 5-methylcytosine regulator-related genes in diagnostic and immune regulatory functions in atherosclerosis
Source: Front Immunol. 2026 Jan 9;16:1636323. doi: 10.3389/fimmu.2025.1636323 (PMC12827604; doi:10.3389/fimmu.2025.1636323)
Supplement: Supplementary file 1 [file DataSheet1.zip › Suppelementary files-/Supplement Tables/S12.xls]

## Sheet: Sheet1
Correlation Analysis between 5 biomarkers and cxcl5_rank
Gene	Total Group (n=143)		Control Group (n=50)		AS Group (n=93)
	Spearman correlation	p-value	Spearman correlation	p-value	Spearman correlation	p-value
MCL1	-0.245	0.003**	-0.12	0.405	-0.198	0.057
F13A1	-0.194	0.02*	-0.063	0.664	-0.159	0.128
RGS2	-0.197	0.018*	0.078	0.589	-.246	0.018*
TLR8	-0.227	0.006**	-0.055	0.707	-.249	0.016*
TAGAP	-0.297	<0.001**	-0.104	0.474	-0.331	0.001**
Notes: 1.The correlation between gene expression levels of five candidate biomarkers and cxcl5_rank was assessed using Spearman correlation analysis. 2.Data presented were correlation coefficients (r) with their corresponding two-tailed p-values.
