# Supplementary material for: The role of 5-methylcytosine regulator-related genes in diagnostic and immune regulatory functions in atherosclerosis
Source: Front Immunol. 2026 Jan 9;16:1636323. doi: 10.3389/fimmu.2025.1636323 (PMC12827604; doi:10.3389/fimmu.2025.1636323)
Supplement: Supplementary file 1 [file DataSheet1.zip › Suppelementary files-/Supplement Tables/S13.xls]

## Sheet: Sheet1
Comparison of Gene Expression Levels Stratified by Disease Status and Hyperlipidemia
Gene	Clinical Subgroup	Case Number（n)	Mean ± Standard Deviation	P-value (vs Group 1)	P-value (vs Group 2)	P-value(vs Group 3)	P-value (vs Group 4)
MCL1	1-Control_Hyperlipidemia(-)	22(15.4%)	3.76 ± 0.50	-	0.189	0.015*	0.005**
	2-Control_Hyperlipidemia(+)	28(19.6%)	3.94 ± 0.43	0.189	-	0.187	0.148
	3-AS_Hyperlipidemia(-)	19(13.3%)	4.14 ± 0.49	0.015*	0.187	-	0.782
	4-AS_Hyperlipidemia(+)	74(51.7%)	4.10 ± 0.52	0.005**	0.148	0.782	-
F13A1	1-Control_Hyperlipidemia(-)	22	6.23 ± 0.73	-	0.863	0.313	0.022*
	2-Control_Hyperlipidemia(+)	28	6.26 ± 0.58	0.863	-	0.369	0.023*
	3-AS_Hyperlipidemia(-)	19	6.41 ± 0.46	0.313	0.369	-	0.344
	4-AS_Hyperlipidemia(+)	74	6.56 ± 0.58	0.022*	0.023*	0.344	-
RGS2	1-Control_Hyperlipidemia(-)	22	7.89 ± 0.76	-	0.859	0.585	0.074
	2-Control_Hyperlipidemia(+)	28	7.86 ± 0.62	0.859	-	0.457	0.029*
	3-AS_Hyperlipidemia(-)	19	8.01 ± 0.66	0.585	0.457	-	0.302
	4-AS_Hyperlipidemia(+)	74	8.20 ± 0.72	0.074	0.029*	0.302	-
TLR8	1-Control_Hyperlipidemia(-)	22	6.31 ± 1.22	-	0.394	0.195	0.021*
	2-Control_Hyperlipidemia(+)	28	6.52 ± 0.83	0.394	-	0.582	0.145
	3-AS_Hyperlipidemia(-)	19	6.66 ± 0.80	0.195	0.582	-	0.533
	4-AS_Hyperlipidemia(+)	74	6.80 ± 0.79	0.021*	0.145	0.533	-
TAGAP	1-Control_Hyperlipidemia(-)	22	6.65 ± 0.77	-	0.674	0.498	0.016*
	2-Control_Hyperlipidemia(+)	28	6.72 ± 0.56	0.674	-	0.756	0.035*
	3-AS_Hyperlipidemia(-)	19	6.77 ± 0.45	0.498	0.756	-	0.141
	4-AS_Hyperlipidemia(+)	74	7.00 ± 0.58	0.016*	0.035*	0.141	-
Notes: 1.Data were presented as mean ± standard deviation. Case numbers were shown with percentages in parentheses indicating the proportion within the total cohort (N=143). 2.Group definitions: 1 = Control without hyperlipidemia; 2 = Control with hyperlipidemia; 3 = AS without hyperlipidemia; 4 = AS with hyperlipidemia. 3.P-values were from post-hoc pairwise comparisons following ANOVA. *p < 0.0…
