# Supplementary material for: The role of 5-methylcytosine regulator-related genes in diagnostic and immune regulatory functions in atherosclerosis
Source: Front Immunol. 2026 Jan 9;16:1636323. doi: 10.3389/fimmu.2025.1636323 (PMC12827604; doi:10.3389/fimmu.2025.1636323)
Supplement: Supplementary file 1 [file DataSheet1.zip › Suppelementary files-/Supplement Tables/S14.xls]

## Sheet: Sheet1
Comparison of Gene Expression Levels Across Coronary Artery Disease Severity (cad_class)
Gene	Clinical Subgroup	Case Number (n)	Mean ± Standard Deviation	P-value (vs Group 1)	P-value (vs Group 2)	P-value (vs Group 3)	P-value (vs Group 4)	P-value (vs Group 5)
MCL1	1-Control_CAD_class0	18 (12.6%)	3.83 ± 0.59	—	0.714	0.018*	0.094	0.093
	2-Control_CAD_class1	32 (22.4%)	3.88 ± 0.40	0.714	—	0.019*	0.124	0.121
	3-AS_CAD_class2	31 (21.7%)	4.18 ± 0.56	0.018*	0.019*	—	0.476	0.372
	4-AS_CAD_class3	26 (18.2%)	4.08 ± 0.43	0.094	0.124	0.476	—	0.91
	5-AS_CAD_class4	36 (25.2%)	4.07 ± 0.52	0.093	0.121	0.372	0.91	—
F13A1	1-Control_CAD_class0	18 (12.6%)	6.14 ± 0.66	—	0.342	0.013*	0.067	0.024*
	2-Control_CAD_class1	32 (22.4%)	6.30 ± 0.64	0.342	—	0.065	0.283	0.124
	3-AS_CAD_class2	31 (21.7%)	6.58 ± 0.64	0.013*	0.065	—	0.491	0.707
	4-AS_CAD_class3	26 (18.2%)	6.47 ± 0.63	0.067	0.283	0.491	—	0.722
	5-AS_CAD_class4	36 (25.2%)	6.52 ± 0.42	0.024*	0.124	0.707	0.722	—
RGS2	1-Control_CAD_class0	18 (12.6%)	7.89 ± 0.80	—	0.917	0.143	0.845	0.039*
	2-Control_CAD_class1	32 (22.4%)	7.87 ± 0.61	0.917	—	0.066	0.731	0.010**
	3-AS_CAD_class2	31 (21.7%)	8.19 ± 0.68	0.143	0.066	—	0.159	0.499
	4-AS_CAD_class3	26 (18.2%)	7.93 ± 0.74	0.845	0.731	0.159	—	0.037*
	5-AS_CAD_class4	36 (25.2%)	8.31 ± 0.69	0.039*	0.010**	0.499	0.037*	—
TLR8	1-Control_CAD_class0	18 (12.6%)	6.23 ± 1.28	—	0.234	0.020*	0.141	0.019*
	2-Control_CAD_class1	32 (22.4%)	6.54 ± 0.84	0.234	—	0.174	0.701	0.169
	3-AS_CAD_class2	31 (21.7%)	6.84 ± 0.91	0.020*	0.174	—	0.363	0.974
	4-AS_CAD_class3	26 (18.2%)	6.62 ± 0.80	0.141	0.701	0.363	—	0.364
	5-AS_CAD_class4	36 (25.2%)	6.83 ± 0.67	0.019*	0.169	0.974	0.364	—
TAGAP	1-Control_CAD_class0	18 (12.6%)	6.61 ± 0.77	—	0.526	0.021*	0.146	0.063
	2-Control_CAD_class1	32 (22.4%)	6.73 ± 0.59	0.526	—	0.048*	0.325	0.147
	3-AS_CAD_class2	31 (21.7%)	7.03 ± 0.57	0.021*	0.048*	—	0.366	0.547
	4-AS_CAD_class3	26 (18.2%)	6.88 ± 0.69	0.146	0.325	0.366	—	0.717
	5-AS_CAD_class4	36 (25.2%)	6.94 ± 0.43	0.063	0.147	0.547	0.717	—
Notes: 1.Data were presented as mean ± standard deviation. 2.P-values were from post-hoc pairwise comparisons (LSD test) following one-way ANOVA. *p < 0.05, *p < 0.01. 3.cad_class definitions: 0 = No disease (Control); 1 = Mild; 2 = Moderate; 3 = Severe; 4 = Very Severe.
