# Supplementary material for: The role of 5-methylcytosine regulator-related genes in diagnostic and immune regulatory functions in atherosclerosis
Source: Front Immunol. 2026 Jan 9;16:1636323. doi: 10.3389/fimmu.2025.1636323 (PMC12827604; doi:10.3389/fimmu.2025.1636323)
Supplement: Supplementary file 1 [file DataSheet1.zip › Suppelementary files-/Supplement Tables/S15.xls]

## Sheet: Sheet1
Comparison of Gene Expression Levels Stratified by Disease Status and Gender
Gene	Clinical Subgroup	Case Number (n)	Mean ± Standard Deviation	P-value (vs Group 1)	P-value (vs Group 2)	P-value (vs Group 3)	P-value (vs Group 4)
MCL1	1-Control_Female	32 (22.4%)	3.95 ± 0.46	—	0.102	0.14	0.162
	2-Control_Male	18 (12.6%)	3.71 ± 0.47	0.102	—	0.004**	0.004**
	3-AS_Female	36 (25.2%)	4.13 ± 0.45	0.14	0.004	—	0.813
	4-AS_Male	57 (39.9%)	4.10 ± 0.54	0.162	0.004	0.813	—
F13A1	1-Control_Female	32 (22.4%)	6.33 ± 0.59	—	0.141	0.397	0.066
	2-Control_Male	18 (12.6%)	6.08 ± 0.72	0.141	—	0.028*	0.002**
	3-AS_Female	36 (25.2%)	6.46 ± 0.49	0.397	0.028	—	0.343
	4-AS_Male	57 (39.9%)	6.57 ± 0.59	0.066	0.002	0.343	—
RGS2	1-Control_Female	32 (22.4%)	7.93 ± 0.66	—	0.44	0.437	0.06
	2-Control_Male	18 (12.6%)	7.77 ± 0.73	0.44	—	0.15	0.018*
	3-AS_Female	36 (25.2%)	8.06 ± 0.71	0.437	0.15	—	0.282
	4-AS_Male	57 (39.9%)	8.23 ± 0.71	0.06	0.018	0.282	—
TLR8	1-Control_Female	32 (22.4%)	6.63 ± 0.92	—	0.026*	0.767	0.304
	2-Control_Male	18 (12.6%)	6.06 ± 1.11	0.026	—	0.012*	0.001**
	3-AS_Female	36 (25.2%)	6.69 ± 0.74	0.767	0.012	—	0.466
	4-AS_Male	57 (39.9%)	6.83 ± 0.82	0.304	0.001	0.466	—
TAGAP	1-Control_Female	32 (22.4%)	6.77 ± 0.57	—	0.183	0.399	0.096
	2-Control_Male	18 (12.6%)	6.54 ± 0.78	0.183	—	0.04*	0.005**
	3-AS_Female	36 (25.2%)	6.89 ± 0.49	0.399	0.04	—	0.44
	4-AS_Male	57 (39.9%)	6.99 ± 0.59	0.096	0.005	0.44	—
Notes: 1.Data were presented as mean ± standard deviation. Case numbers were shown with percentages in parentheses indicating the proportion within the total cohort (N=143). 2.Group definitions: 1 = Control Female; 2 = Control Male; 3 = AS Female; 4 = AS Male. 3.P-values were from post-hoc pairwise comparisons (LSD test) following one-way ANOVA. *p < 0.05, **p < 0.01.
