# Supplementary material for: The role of 5-methylcytosine regulator-related genes in diagnostic and immune regulatory functions in atherosclerosis
Source: Front Immunol. 2026 Jan 9;16:1636323. doi: 10.3389/fimmu.2025.1636323 (PMC12827604; doi:10.3389/fimmu.2025.1636323)
Supplement: Supplementary file 1 [file DataSheet1.zip › Suppelementary files-/Supplement Tables/S2.xls]

## Sheet: Sheet1
Sample	GSM2397158	GSM2397159	GSM2397160	GSM2397161	GSM2397162	GSM2397163	GSM2397164	GSM2397165	GSM2397166	GSM2397167	GSM2397168	GSM2397169	GSM2397170	GSM2397171	GSM2397172	GSM2397173	GSM2397174	GSM2397175	GSM2397176	GSM2397177	GSM2397178	GSM2397179	GSM2397180	GSM2397181	GSM2397182	GSM2397183	GSM2397184	GSM2397185	GSM2397186	GSM2397187	GSM2397188	GSM2397189	GSM2397190	GSM2397191	GSM2397192	GSM2397193	GSM2397194	GSM2397195	GSM2397196	GSM2397197	GSM2397198	GSM2397199	GSM2397200	GSM2397201	GSM2397202	GSM2397203	GSM2397204	GSM2397205	GSM2397206
m5C_score	0.8317	0.928032	0.850899	0.737346	0.920285	0.960186	0.855664	0.744476	0.803349	0.913086	0.780683	0.894805	0.85637	0.872048	0.746216	0.751332	0.728727	0.734866	0.685099	0.741188	0.769261	0.767747	0.801622	0.698802	0.81114	0.785565	0.772662	0.796199	0.666491	0.752725	0.872389	0.86819	0.533469	0.754466	0.814541	0.617756	0.843139	0.695111	0.763301	0.702068	0.921206	0.686894	0.780236	0.701683	0.776426	0.59991	0.661245	0.623063	0.757352
[truncated: 94 more columns]
