# Supplementary material for: The role of 5-methylcytosine regulator-related genes in diagnostic and immune regulatory functions in atherosclerosis
Source: Front Immunol. 2026 Jan 9;16:1636323. doi: 10.3389/fimmu.2025.1636323 (PMC12827604; doi:10.3389/fimmu.2025.1636323)
Supplement: Supplementary file 1 [file DataSheet1.zip › Suppelementary files-/Supplement Tables/S3.xls]

## Sheet: Sheet1
ONTOLOGY	ID	Description	GeneRatio	BgRatio	pvalue	p.adjust	qvalue	geneID	Count
BP	GO:0097530	granulocyte migration	24/434	148/18723	6e-14	9.09e-11	7.92e-11	S100A8/PPBP/S100A9/S100A12/ITGB2/ADAM8/CCL4/PREX1/DAPK2/CXCR2/CXCR1/CSF1R/BST1/TREM1/PF4/CKLF/CSF3R/PECAM1/DNM1L/MYD88/FCER1G/VAV3/SYK/CD300A	24
BP	GO:0050900	leukocyte migration	37/434	369/18723	6.87e-14	9.09e-11	7.92e-11	SELL/S100A8/PPBP/S100A9/S100A12/ALOX5/ITGB2/ADAM8/CCL4/ITGA2/ROCK1/PREX1/DAPK2/CXCR2/CXCR1/NLRP3/LYN/CSF1R/SIRPA/BST1/IL6R/TREM1/PF4/FFAR2/CKLF/CSF3R/PTAFR/PECAM1/SELPLG/DNM1L/MYD88/FCER1G/ZNF580/VAV3/SYK/CD300A/STK10	37
BP	GO:1990266	neutrophil migration	22/434	122/18723	7.1e-14	9.09e-11	7.92e-11	S100A8/PPBP/S100A9/S100A12/ITGB2/ADAM8/CCL4/PREX1/DAPK2/CXCR2/CXCR1/BST1/TREM1/PF4/CKLF/CSF3R/PECAM1/DNM1L/MYD88/FCER1G/VAV3/SYK	22
BP	GO:0002274	myeloid leukocyte activation	28/434	223/18723	3.52e-13	3.38e-10	2.94e-10	CD300LF/CLEC4D/FGR/ITGAM/TLR6/CD93/TYROBP/TLR2/LAT2/S100A12/ITGB2/TLR4/PREX1/CXCR2/LYN/PSEN1/PTAFR/IFNGR2/DYSF/PRAM1/MYD88/PRKCD/FCER1G/LCP2/PLCG2/ZC3H12A/SYK/CD300A	28
BP	GO:0097529	myeloid leukocyte migration	27/434	220/18723	1.63e-12	1.25e-09	1.09e-09	S100A8/PPBP/S100A9/S100A12/ITGB2/ADAM8/CCL4/PREX1/DAPK2/CXCR2/CXCR1/LYN/CSF1R/SIRPA/BST1/IL6R/TREM1/PF4/CKLF/CSF3R/PECAM1/DNM1L/MYD88/FCER1G/VAV3/SYK/CD300A	27
BP	GO:0002366	leukocyte activation involved in immune response	30/434	275/18723	2.02e-12	1.29e-09	1.13e-09	CD180/CD40LG/FGR/ITGAM/FGL2/APBB1IP/LCP1/TYROBP/LAT2/ITGB2/TLR4/HLA-F/TP53/NLRP3/TFRC/LYN/PSEN1/IL6R/PTAFR/EIF2AK4/DYSF/PRAM1/MYD88/FCER1G/MLH1/ITFG2/PLCG2/ZC3H12A/SYK/CD300A	30
BP	GO:0030593	neutrophil chemotaxis	19/434	103/18723	2.4e-12	1.32e-09	1.15e-09	S100A8/PPBP/S100A9/S100A12/ITGB2/CCL4/PREX1/DAPK2/CXCR2/CXCR1/BST1/TREM1/PF4/CKLF/CSF3R/DNM1L/FCER1G/VAV3/SYK	19
BP	GO:0002263	cell activation involved in immune response	30/434	279/18723	2.93e-12	1.41e-09	1.22e-09	CD180/CD40LG/FGR/ITGAM/FGL2/APBB1IP/LCP1/TYROBP/LAT2/ITGB2/TLR4/HLA-F/TP53/NLRP3/TFRC/LYN/PSEN1/IL6R/PTAFR/EIF2AK4/DYSF/PRAM1/MYD88/FCER1G/MLH1/ITFG2/PLCG2/ZC3H12A/SYK/CD300A	30
BP	GO:0071621	granulocyte chemotaxis	20/434	125/18723	9.93e-12	4.24e-09	3.69e-09	S100A8/PPBP/S100A9/S100A12/ITGB2/CCL4/PREX1/DAPK2/CXCR2/CXCR1/CSF1R/BST1/TREM1/PF4/CKLF/CSF3R/DNM1L/FCER1G/VAV3/SYK	20
BP	GO:0042119	neutrophil activation	12/434	36/18723	1.57e-11	6.01e-09	5.24e-09	ITGAM/TYROBP/ITGB2/PREX1/CXCR2/PTAFR/PRAM1/MYD88/PRKCD/FCER1G/SYK/CD300A	12
BP	GO:0030595	leukocyte chemotaxis	26/434	230/18723	2.79e-11	9.73e-09	8.48e-09	S100A8/PPBP/S100A9/S100A12/ALOX5/ITGB2/ADAM8/CCL4/PREX1/DAPK2/CXCR2/CXCR1/LYN/CSF1R/BST1/IL6R/TREM1/PF4/FFAR2/CKLF/CSF3R/DNM1L/FCER1G/ZNF580/VAV3/SYK	26
BP	GO:0036230	granulocyte activation	12/434	43/18723	1.66e-10	5.3e-08	4.62e-08	ITGAM/TYROBP/ITGB2/PREX1/CXCR2/PTAFR/PRAM1/MYD88/PRKCD/FCER1G/SYK/CD300A	12
BP	GO:0060326	cell chemotaxis	29/434	310/18723	2.02e-10	5.98e-08	5.21e-08	S100A8/PPBP/S100A9/S100A12/ALOX5/ITGB2/ADAM8/CCL4/PREX1/DAPK2/CXCR2/CXCR1/LYN/CSF1R/BST1/IL6R/TREM1/PF4/FFAR2/CKLF/CSF3R/DNM1L/BIN2/PRKCD/ARRB2/FCER1G/ZNF580/VAV3/SYK	29
BP	GO:0002764	immune response-regulating signaling pathway	36/434	468/18723	3.24e-10	8.9e-08	7.75e-08	CD300LF/MAP2K6/TLR8/NFKBIA/FGR/TLR6/MNDA/LILRB2/FPR1/CLEC4E/TYROBP/TLR2/LAT2/FCN1/TLR4/ALPK1/LYN/PSEN1/CD14/FFAR2/BCL10/NPLOC4/PRAM1/MYD88/PRKCD/ARRB2/FCER1G/LCP2/PLCG2/VAV3/LAPTM5/PTPN6/ZC3H12A/SYK/CD300A/SLC15A3	36
BP	GO:0071216	cellular response to biotic stimulus	25/434	246/18723	6.6e-10	1.69e-07	1.47e-07	CD180/MRC1/PPBP/TXNIP/NFKBIA/TLR6/LILRB2/TLR2/EIF2AK3/TLR4/TP53/NLRP3/CARD17/LYN/CDK4/SIRPA/CD14/PF4/BCL10/PTAFR/TNFRSF1B/MYD88/PLCG2/ZC3H12A/SYK	25
BP	GO:0006909	phagocytosis	28/434	308/18723	8.06e-10	1.93e-07	1.68e-07	CD300LF/NCF2/FGR/ITGAM/CD93/TYROBP/TLR2/SIRPG/ITGB2/FCN1/ARHGAP25/ITGA2/TLR4/LYN/SIRPA/NCF4/CD14/PECAM1/DYSF/BIN2/MYD88/PRKCD/FCER1G/PLCG2/VAV3/SIRPB1/SYK/CD300A	28
BP	GO:0032103	positive regulation of response to external stimulus	33/434	427/18723	1.62e-09	3.31e-07	2.89e-07	CD180/S100A8/TLR8/NFKBIA/S100A9/ALOX5AP/MNDA/TYROBP/TLR2/PARP9/S100A12/ADAM8/FCN1/CCL4/ITGA2/TLR4/HLA-F/DAPK2/CXCR2/HLA-E/LYN/CSF1R/IL6R/IL17RA/AKIRIN2/FFAR2/DNM1L/ZNF580/PLCG2/GHRL/OSM/POLR3F/SYK	33
BP	GO:0032635	interleukin-6 production	20/434	165/18723	1.64e-09	3.31e-07	2.89e-07	TLR8/HLA-B/TLR6/LILRB2/TYROBP/TLR2/TLR4/SIRPA/IL6R/IL17RA/AKIRIN2/BCL10/PTAFR/MYD88/ARRB2/PLCG2/GHRL/PTPN6/ZC3H12A/SYK	20
BP	GO:0032675	regulation of interleukin-6 production	20/434	165/18723	1.64e-09	3.31e-07	2.89e-07	TLR8/HLA-B/TLR6/LILRB2/TYROBP/TLR2/TLR4/SIRPA/IL6R/IL17RA/AKIRIN2/BCL10/PTAFR/MYD88/ARRB2/PLCG2/GHRL/PTPN6/ZC3H12A/SYK	20
BP	GO:0002283	neutrophil activation involved in immune response	8/434	18/18723	2.79e-09	5.36e-07	4.67e-07	ITGAM/TYROBP/ITGB2/PTAFR/PRAM1/MYD88/FCER1G/SYK	8
BP	GO:0002221	pattern recognition receptor signaling pathway	20/434	172/18723	3.41e-09	6.24e-07	5.43e-07	CD300LF/MAP2K6/TLR8/NFKBIA/TLR6/CLEC4E/TLR2/FCN1/TLR4/ALPK1/LYN/CD14/FFAR2/BCL10/NPLOC4/MYD88/ARRB2/PLCG2/CD300A/SLC15A3	20
BP	GO:0001819	positive regulation of cytokine production	34/434	467/18723	4.21e-09	7.36e-07	6.41e-07	CD40LG/TLR8/FGR/TLR6/MNDA/LILRB2/TYROBP/TLR2/EIF2AK3/ADAM8/FCN1/TLR4/HLA-F/NLRP3/HLA-E/CSF1R/PSEN1/IL6R/IL17RA/KAT2A/AKIRIN2/CD14/PF4/FFAR2/BCL10/PTAFR/MYD88/FCER1G/ZNF580/PLCG2/LAPTM5/OSM/POLR3F/SYK	34
BP	GO:0002275	myeloid cell activation involved in immune response	14/434	91/18723	2.21e-08	3.68e-06	3.21e-06	FGR/ITGAM/TYROBP/LAT2/ITGB2/LYN/PTAFR/DYSF/PRAM1/MYD88/FCER1G/PLCG2/SYK/CD300A	14
BP	GO:0002697	regulation of immune effector process	27/434	339/18723	2.76e-08	4.42e-06	3.85e-06	CD40LG/FGR/ITGAM/HLA-B/FGL2/TYROBP/ITGB2/TLR4/HLA-F/NLRP3/HLA-E/TFRC/LYN/NCF1/FFAR2/BCL10/PTAFR/PRAM1/TNFRSF1B/ARRB2/MLH1/PLCG2/LAPTM5/PTPN6/ZC3H12A/SYK/CD300A	27
BP	GO:0032755	positive regulation of interleukin-6 production	14/434	93/18723	2.94e-08	4.51e-06	3.93e-06	TLR8/TLR6/LILRB2/TYROBP/TLR2/TLR4/IL6R/IL17RA/AKIRIN2/BCL10/PTAFR/MYD88/PLCG2/SYK	14
BP	GO:0031349	positive regulation of defense response	24/434	278/18723	3.62e-08	5.34e-06	4.65e-06	S100A8/TLR8/NFKBIA/S100A9/ALOX5AP/MNDA/TYROBP/TLR2/PARP9/S100A12/ADAM8/FCN1/ITGA2/TLR4/HLA-F/HLA-E/LYN/IL17RA/AKIRIN2/FFAR2/PLCG2/OSM/POLR3F/SYK	24
BP	GO:0007159	leukocyte cell-cell adhesion	28/434	371/18723	4.81e-08	6.84e-06	5.95e-06	SELL/CD40LG/S100A8/S100A9/FGL2/LILRB2/SIRPG/ALOX5/ITGB2/ADAM8/ROCK1/NLRP3/HLA-E/TFRC/LYN/SIRPA/TNFSF14/BCL10/PTAFR/PECAM1/SELPLG/SIRPB1/LAPTM5/PTPN6/ZC3H12A/SYK/CD300A/STK10	28
BP	GO:0071219	cellular response to molecule of bacterial origin	21/434	221/18723	5.08e-08	6.87e-06	5.98e-06	CD180/MRC1/PPBP/NFKBIA/TLR6/LILRB2/TLR2/TLR4/NLRP3/CARD17/LYN/CDK4/SIRPA/CD14/PF4/BCL10/PTAFR/TNFRSF1B/MYD88/PLCG2/ZC3H12A	21
BP	GO:0002831	regulation of response to biotic stimulus	26/434	327/18723	5.19e-08	6.87e-06	5.98e-06	CD180/TLR8/FGR/HLA-B/FGL2/MNDA/TYROBP/PARP9/ADAM8/FCN1/TLR4/HLA-F/HLA-E/LYN/NCF1/AKIRIN2/APOBEC3F/FFAR2/NPLOC4/EIF2AK4/ARRB2/PLCG2/PTPN6/ZC3H12A/POLR3F/SYK	26
BP	GO:0071222	cellular response to lipopolysaccharide	20/434	209/18723	9.43e-08	1.21e-05	1.05e-05	CD180/MRC1/PPBP/NFKBIA/LILRB2/TLR2/TLR4/NLRP3/CARD17/LYN/CDK4/SIRPA/CD14/PF4/BCL10/PTAFR/TNFRSF1B/MYD88/PLCG2/ZC3H12A	20
BP	GO:0009620	response to fungus	11/434	60/18723	1.13e-07	1.4e-05	1.22e-05	S100A8/CLEC4D/S100A9/GNLY/CLEC4E/S100A12/TLR4/BCL10/MYD88/PLCG2/SYK	11
BP	GO:1902563	regulation of neutrophil activation	6/434	12/18723	1.23e-07	1.48e-05	1.29e-05	ITGAM/ITGB2/PTAFR/PRAM1/SYK/CD300A	6
BP	GO:0002443	leukocyte mediated immunity	30/434	440/18723	1.5e-07	1.75e-05	1.52e-05	CD40LG/TLR8/FGR/ITGAM/HLA-B/TYROBP/LAT2/ITGB2/TLR4/HLA-F/NLRP3/HLA-E/TFRC/LYN/TREM1/BCL10/PRF1/PTAFR/PRAM1/TNFRSF1B/MYD88/PRKCD/ARRB2/FCER1G/MLH1/PLCG2/PTPN6/SYK/HPRT1/CD300A	30
BP	GO:0045088	regulation of innate immune response	20/434	218/18723	1.88e-07	2.13e-05	1.85e-05	TLR8/FGR/HLA-B/MNDA/TYROBP/PARP9/ADAM8/FCN1/TLR4/HLA-F/HLA-E/LYN/NCF1/AKIRIN2/FFAR2/ARRB2/PLCG2/PTPN6/POLR3F/SYK	20
BP	GO:0002532	production of molecular mediator involved in inflammatory response	13/434	95/18723	2.9e-07	3.18e-05	2.77e-05	ABCD2/TLR6/ALOX5AP/IL1R2/ALOX5/TLR4/LYN/SIRPA/NCF1/IL17RA/MYD88/ZC3H12A/SYK	13
BP	GO:0002703	regulation of leukocyte mediated immunity	20/434	226/18723	3.38e-07	3.54e-05	3.09e-05	FGR/ITGAM/HLA-B/TYROBP/ITGB2/TLR4/HLA-F/NLRP3/HLA-E/TFRC/LYN/PTAFR/PRAM1/TNFRSF1B/ARRB2/MLH1/PLCG2/PTPN6/SYK/CD300A	20
BP	GO:0071706	tumor necrosis factor superfamily cytokine production	18/434	186/18723	3.51e-07	3.54e-05	3.09e-05	TYROBP/TLR2/ADAM8/TLR4/HLA-E/SIRPA/PSEN1/CD14/PF4/BCL10/PTAFR/MYD88/ARRB2/PLCG2/GHRL/PTPN6/ZC3H12A/SYK	18
BP	GO:1903555	regulation of tumor necrosis factor superfamily cytokine production	18/434	186/18723	3.51e-07	3.54e-05	3.09e-05	TYROBP/TLR2/ADAM8/TLR4/HLA-E/SIRPA/PSEN1/CD14/PF4/BCL10/PTAFR/MYD88/ARRB2/PLCG2/GHRL/PTPN6/ZC3H12A/SYK	18
BP	GO:0045089	positive regulation of innate immune response	15/434	131/18723	3.87e-07	3.73e-05	3.25e-05	TLR8/MNDA/TYROBP/PARP9/ADAM8/FCN1/TLR4/HLA-F/HLA-E/LYN/AKIRIN2/FFAR2/PLCG2/POLR3F/SYK	15
BP	GO:0006968	cellular defense response	10/434	54/18723	3.88e-07	3.73e-05	3.25e-05	NCF2/GNLY/MNDA/LILRB2/TYROBP/CXCR2/NCF1/BCL10/PRF1/LSP1	10
BP	GO:0042110	T cell activation	31/434	487/18723	4.19e-07	3.93e-05	3.42e-05	CD40LG/FGL2/LILRB2/PRDM1/APBB1IP/LCP1/SIRPG/ADAM8/PREX1/TP53/NLRP3/CHD7/HLA-E/TFRC/LYN/SIRPA/PSEN1/TREML2/IL6R/KAT2A/TNFSF14/BCL10/EIF2AK4/TNFRSF1B/FCER1G/SIRPB1/LAPTM5/PTPN6/ZC3H12A/SYK/CD300A	31
BP	GO:0002444	myeloid leukocyte mediated immunity	13/434	99/18723	4.73e-07	4.32e-05	3.76e-05	FGR/ITGAM/TYROBP/LAT2/ITGB2/HLA-E/LYN/TREM1/PTAFR/PRAM1/MYD88/SYK/CD300A	13
BP	GO:0002886	regulation of myeloid leukocyte mediated immunity	10/434	56/18723	5.54e-07	4.95e-05	4.31e-05	FGR/ITGAM/TYROBP/ITGB2/HLA-E/LYN/PTAFR/PRAM1/SYK/CD300A	10
BP	GO:0050867	positive regulation of cell activation	28/434	420/18723	6.17e-07	5.39e-05	4.69e-05	CD40LG/CLEC4D/FGR/ITGAM/TLR6/LILRB2/TYROBP/SIRPG/ITGB2/ADAM8/PLEK/TLR4/HLA-F/NLRP3/HLA-E/TFRC/LYN/SIRPA/BST1/TNFSF14/BCL10/PTAFR/MYD88/MLH1/VAV3/SIRPB1/PTPN6/SYK	28
BP	GO:0002285	lymphocyte activation involved in immune response	18/434	194/18723	6.55e-07	5.59e-05	4.87e-05	CD180/CD40LG/FGL2/APBB1IP/LCP1/TLR4/HLA-F/TP53/NLRP3/TFRC/PSEN1/IL6R/EIF2AK4/FCER1G/MLH1/ITFG2/PLCG2/ZC3H12A	18
BP	GO:0002755	MyD88-dependent toll-like receptor signaling pathway	7/434	24/18723	8.43e-07	7.04e-05	6.13e-05	CD300LF/TLR8/TLR6/TLR2/TLR4/MYD88/CD300A	7
BP	GO:0043300	regulation of leukocyte degranulation	9/434	46/18723	9.16e-07	7.49e-05	6.52e-05	FGR/ITGAM/ITGB2/HLA-F/LYN/PTAFR/PRAM1/SYK/CD300A	9
BP	GO:0031663	lipopolysaccharide-mediated signaling pathway	10/434	60/18723	1.08e-06	8.65e-05	7.53e-05	CD180/NFKBIA/TLR2/TLR4/LYN/CD14/BCL10/PTAFR/MYD88/PLCG2	10
BP	GO:1903557	positive regulation of tumor necrosis factor superfamily cytokine production	13/434	107/18723	1.17e-06	9.12e-05	7.94e-05	TYROBP/TLR2/ADAM8/TLR4/HLA-E/PSEN1/CD14/PF4/BCL10/PTAFR/MYD88/PLCG2/SYK	13
BP	GO:0002696	positive regulation of leukocyte activation	27/434	409/18723	1.19e-06	9.12e-05	7.94e-05	CD40LG/CLEC4D/FGR/ITGAM/TLR6/LILRB2/TYROBP/SIRPG/ITGB2/ADAM8/TLR4/HLA-F/NLRP3/HLA-E/TFRC/LYN/SIRPA/BST1/TNFSF14/BCL10/PTAFR/MYD88/MLH1/VAV3/SIRPB1/PTPN6/SYK	27
BP	GO:0050727	regulation of inflammatory response	26/434	386/18723	1.29e-06	9.72e-05	8.47e-05	S100A8/NFKBIA/FGR/S100A9/ALOX5AP/TLR2/S100A12/ALOX5/ADAM8/ITGA2/TLR4/NLRP3/HLA-E/LYN/SIRPA/BST1/NCF1/IL17RA/FFAR2/TNFRSF1B/MYD88/PRKCD/PLCG2/GHRL/OSM/SYK	26
BP	GO:2000379	positive regulation of reactive oxygen species metabolic process	11/434	76/18723	1.35e-06	9.99e-05	8.7e-05	ITGAM/TLR6/TYROBP/ITGB2/TLR4/TP53/DCXR/PRKCD/PLCG2/ZC3H12A/SYK	11
BP	GO:0032757	positive regulation of interleukin-8 production	10/434	62/18723	1.48e-06	0.000107174	9.33e-05	TLR8/TLR2/FCN1/TLR4/CD14/FFAR2/BCL10/MYD88/ZNF580/SYK	10
BP	GO:0002833	positive regulation of response to biotic stimulus	16/434	168/18723	1.94e-06	0.000137979	0.000120171	CD180/TLR8/MNDA/TYROBP/PARP9/ADAM8/FCN1/TLR4/HLA-F/HLA-E/LYN/AKIRIN2/FFAR2/PLCG2/POLR3F/SYK	16
BP	GO:0050764	regulation of phagocytosis	12/434	95/18723	1.99e-06	0.000138801	0.000120886	CD300LF/FGR/TLR2/SIRPG/ITGA2/SIRPA/DYSF/FCER1G/PLCG2/SIRPB1/SYK/CD300A	12
BP	GO:0002699	positive regulation of immune effector process	19/434	235/18723	2.58e-06	0.000177243	0.000154367	FGR/ITGAM/HLA-B/TYROBP/ITGB2/TLR4/HLA-F/NLRP3/HLA-E/TFRC/LYN/FFAR2/BCL10/PTAFR/MLH1/PLCG2/LAPTM5/SYK/CD300A	19
BP	GO:0043312	neutrophil degranulation	5/434	11/18723	2.69e-06	0.000181463	0.000158043	ITGAM/ITGB2/PTAFR/PRAM1/SYK	5
BP	GO:0002523	leukocyte migration involved in inflammatory response	6/434	19/18723	3.15e-06	0.000208427	0.000181527	S100A8/S100A9/ALOX5/ADAM8/NLRP3/FFAR2	6
BP	GO:0072593	reactive oxygen species metabolic process	19/434	239/18723	3.31e-06	0.000215722	0.00018788	HBB/ABCD2/NCF2/ITGAM/TLR6/TYROBP/ALOX5/ITGB2/TLR4/PREX1/TP53/NCF4/BST1/NCF1/DCXR/PRKCD/PLCG2/ZC3H12A/SYK	19
BP	GO:0050730	regulation of peptidyl-tyrosine phosphorylation	20/434	264/18723	3.83e-06	0.000245195	0.000213549	PARP9/ITGB2/HCLS1/TP53/LYN/CSF1R/BST1/NCF1/PSEN1/IL6R/PECAM1/PRKCD/ARRB2/PLCG2/GHRL/OSM/PTPN6/SYK/CD300A/TSG101	20
BP	GO:0046651	lymphocyte proliferation	21/434	288/18723	4.01e-06	0.000252742	0.000220122	CD180/CD40LG/MNDA/LILRB2/TYROBP/TLR4/TP53/HLA-E/TFRC/LYN/LST1/BST1/TNFSF14/TNFRSF1B/MYD88/PRKCD/VAV3/PTPN6/SYK/HPRT1/CD300A	21
BP	GO:0034504	protein localization to nucleus	21/434	290/18723	4.47e-06	0.000269151	0.000234413	TXNIP/NFKBIA/CDH1/PARP9/EIF2AK3/HCLS1/MDFIC/GBP2/TP53/TFRC/LIMK2/PSEN1/IPO13/TOR1AIP1/PPP1R10/PRKCD/MAGED1/ZC3H12A/SYK/IPO9/NUP133	21
BP	GO:0002237	response to molecule of bacterial origin	24/434	363/18723	4.56e-06	0.000269151	0.000234413	CD180/MRC1/S100A8/PPBP/NFKBIA/S100A9/TLR6/LILRB2/TLR2/TLR4/NLRP3/CARD17/LYN/CDK4/SIRPA/AKIRIN2/CD14/PF4/BCL10/PTAFR/TNFRSF1B/MYD88/PLCG2/ZC3H12A	24
BP	GO:0002429	immune response-activating cell surface receptor signaling pathway	21/434	291/18723	4.72e-06	0.000269151	0.000234413	FGR/MNDA/FPR1/TYROBP/LAT2/FCN1/LYN/PSEN1/FFAR2/BCL10/PRAM1/PRKCD/FCER1G/LCP2/PLCG2/VAV3/LAPTM5/PTPN6/ZC3H12A/SYK/CD300A	21
BP	GO:0002757	immune response-activating signal transduction	21/434	291/18723	4.72e-06	0.000269151	0.000234413	FGR/MNDA/FPR1/TYROBP/LAT2/FCN1/LYN/PSEN1/FFAR2/BCL10/PRAM1/PRKCD/FCER1G/LCP2/PLCG2/VAV3/LAPTM5/PTPN6/ZC3H12A/SYK/CD300A	21
BP	GO:0032943	mononuclear cell proliferation	21/434	291/18723	4.72e-06	0.000269151	0.000234413	CD180/CD40LG/MNDA/LILRB2/TYROBP/TLR4/TP53/HLA-E/TFRC/LYN/LST1/BST1/TNFSF14/TNFRSF1B/MYD88/PRKCD/VAV3/PTPN6/SYK/HPRT1/CD300A	21
BP	GO:0002224	toll-like receptor signaling pathway	13/434	121/18723	4.73e-06	0.000269151	0.000234413	CD300LF/TLR8/NFKBIA/TLR6/TLR2/TLR4/LYN/CD14/BCL10/MYD88/ARRB2/PLCG2/CD300A	13
BP	GO:0002768	immune response-regulating cell surface receptor signaling pathway	22/434	315/18723	4.76e-06	0.000269151	0.000234413	FGR/MNDA/LILRB2/FPR1/TYROBP/LAT2/FCN1/LYN/PSEN1/FFAR2/BCL10/PRAM1/PRKCD/FCER1G/LCP2/PLCG2/VAV3/LAPTM5/PTPN6/ZC3H12A/SYK/CD300A	22
BP	GO:0032640	tumor necrosis factor production	16/434	181/18723	5.13e-06	0.000281506	0.000245173	TYROBP/TLR2/TLR4/HLA-E/SIRPA/PSEN1/CD14/PF4/PTAFR/MYD88/ARRB2/PLCG2/GHRL/PTPN6/ZC3H12A/SYK	16
BP	GO:0032680	regulation of tumor necrosis factor production	16/434	181/18723	5.13e-06	0.000281506	0.000245173	TYROBP/TLR2/TLR4/HLA-E/SIRPA/PSEN1/CD14/PF4/PTAFR/MYD88/ARRB2/PLCG2/GHRL/PTPN6/ZC3H12A/SYK	16
BP	GO:0070661	leukocyte proliferation	22/434	318/18723	5.55e-06	0.000300083	0.000261353	CD180/CD40LG/MNDA/LILRB2/TYROBP/TLR4/TP53/HLA-E/TFRC/LYN/CSF1R/LST1/BST1/TNFSF14/TNFRSF1B/MYD88/PRKCD/VAV3/PTPN6/SYK/HPRT1/CD300A	22
BP	GO:0050729	positive regulation of inflammatory response	14/434	142/18723	5.66e-06	0.000300377	0.000261609	S100A8/NFKBIA/S100A9/ALOX5AP/TLR2/S100A12/ADAM8/ITGA2/TLR4/HLA-E/IL17RA/FFAR2/PLCG2/OSM	14
BP	GO:0032496	response to lipopolysaccharide	23/434	343/18723	5.71e-06	0.000300377	0.000261609	CD180/MRC1/S100A8/PPBP/NFKBIA/S100A9/LILRB2/TLR2/TLR4/NLRP3/CARD17/LYN/CDK4/SIRPA/AKIRIN2/CD14/PF4/BCL10/PTAFR/TNFRSF1B/MYD88/PLCG2/ZC3H12A	23
BP	GO:0042116	macrophage activation	12/434	106/18723	6.36e-06	0.000330202	0.000287585	ITGAM/TLR6/CD93/TYROBP/TLR2/ITGB2/TLR4/IFNGR2/DYSF/PLCG2/ZC3H12A/SYK	12
BP	GO:0042554	superoxide anion generation	8/434	44/18723	6.66e-06	0.000341171	0.000297138	NCF2/ITGAM/TYROBP/ITGB2/NCF4/NCF1/PRKCD/SYK	8
BP	GO:0043299	leukocyte degranulation	10/434	73/18723	6.81e-06	0.000344172	0.000299752	FGR/ITGAM/LAT2/ITGB2/HLA-F/LYN/PTAFR/PRAM1/SYK/CD300A	10
BP	GO:0006801	superoxide metabolic process	10/434	74/18723	7.71e-06	0.000384764	0.000335105	NCF2/ITGAM/TYROBP/ITGB2/PREX1/NCF4/BST1/NCF1/PRKCD/SYK	10
BP	GO:0002220	innate immune response activating cell surface receptor signaling pathway	6/434	22/18723	8.16e-06	0.000401762	0.000349909	TYROBP/FCN1/LYN/FFAR2/PLCG2/SYK	6
BP	GO:0001906	cell killing	16/434	188/18723	8.34e-06	0.00040535	0.000353034	ITGAM/HLA-B/GNLY/TYROBP/S100A12/HLA-F/HLA-E/TREM1/PF4/PRF1/MYD88/ARRB2/RPL30/PTPN6/SYK/HPRT1	16
BP	GO:0032612	interleukin-1 production	13/434	128/18723	8.81e-06	0.000417792	0.00036387	TLR8/TLR6/MNDA/IL1R2/TYROBP/TLR4/NLRP3/CARD17/SIRPA/MYD88/ARRB2/GHRL/ZC3H12A	13
BP	GO:0032652	regulation of interleukin-1 production	13/434	128/18723	8.81e-06	0.000417792	0.00036387	TLR8/TLR6/MNDA/IL1R2/TYROBP/TLR4/NLRP3/CARD17/SIRPA/MYD88/ARRB2/GHRL/ZC3H12A	13
BP	GO:0002181	cytoplasmic translation	14/434	148/18723	9.16e-06	0.000427718	0.000372515	DNAJC24/RPS12/RPL29/RPL36/RPL39/RPL15/DRG2/RPL18A/RPL30/RPL34/RPS27A/RPL12/RPL35A/RPL27	14
BP	GO:0032611	interleukin-1 beta production	12/434	110/18723	9.35e-06	0.000427718	0.000372515	TLR8/TLR6/MNDA/TYROBP/TLR4/NLRP3/CARD17/SIRPA/MYD88/ARRB2/GHRL/ZC3H12A	12
BP	GO:0032651	regulation of interleukin-1 beta production	12/434	110/18723	9.35e-06	0.000427718	0.000372515	TLR8/TLR6/MNDA/TYROBP/TLR4/NLRP3/CARD17/SIRPA/MYD88/ARRB2/GHRL/ZC3H12A	12
BP	GO:0002446	neutrophil mediated immunity	7/434	34/18723	1.07e-05	0.000483393	0.000421004	ITGAM/ITGB2/TREM1/PTAFR/PRAM1/MYD88/SYK	7
BP	GO:0002758	innate immune response-activating signal transduction	6/434	23/18723	1.08e-05	0.000483393	0.000421004	TYROBP/FCN1/LYN/FFAR2/PLCG2/SYK	6
BP	GO:0032615	interleukin-12 production	9/434	62/18723	1.22e-05	0.000530418	0.00046196	CD40LG/TLR8/HLA-B/TLR2/TLR4/ARRB2/PLCG2/LAPTM5/SYK	9
BP	GO:0032655	regulation of interleukin-12 production	9/434	62/18723	1.22e-05	0.000530418	0.00046196	CD40LG/TLR8/HLA-B/TLR2/TLR4/ARRB2/PLCG2/LAPTM5/SYK	9
BP	GO:0051092	positive regulation of NF-kappaB transcription factor activity	14/434	152/18723	1.24e-05	0.000537151	0.000467824	CD40LG/S100A8/S100A9/TLR6/TLR2/S100A12/ADAM8/TLR4/TRIM25/NLRP3/TFRC/BCL10/MYD88/PLCG2	14
BP	GO:0043302	positive regulation of leukocyte degranulation	6/434	24/18723	1.41e-05	0.000603885	0.000525945	FGR/ITGAM/ITGB2/HLA-F/PTAFR/SYK	6
BP	GO:0050832	defense response to fungus	8/434	49/18723	1.53e-05	0.000646555	0.000563108	S100A8/CLEC4D/S100A9/GNLY/CLEC4E/S100A12/BCL10/PLCG2	8
BP	GO:0006606	protein import into nucleus	14/434	155/18723	1.56e-05	0.000649449	0.000565628	TXNIP/NFKBIA/CDH1/HCLS1/MDFIC/TP53/PSEN1/IPO13/PPP1R10/PRKCD/ZC3H12A/SYK/IPO9/NUP133	14
BP	GO:0019221	cytokine-mediated signaling pathway	27/434	472/18723	1.67e-05	0.000689994	0.000600941	CD300LF/PPBP/NFKBIA/LILRB2/IL1R2/PARP9/CCL4/IFITM1/CXCR2/CXCR1/TP53/LILRA3/CSF1R/IL6R/IL17RA/PF4/LILRB3/CSF3R/IFNGR2/TNFRSF1B/MYD88/FCER1G/DOK1/LAPTM5/OSM/PTPN6/SYK	27
BP	GO:2000377	regulation of reactive oxygen species metabolic process	14/434	157/18723	1.8e-05	0.000735166	0.000640282	ABCD2/ITGAM/TLR6/TYROBP/ALOX5/ITGB2/TLR4/TP53/BST1/DCXR/PRKCD/PLCG2/ZC3H12A/SYK	14
BP	GO:0042100	B cell proliferation	11/434	99/18723	1.85e-05	0.00074644	0.000650101	CD180/CD40LG/MNDA/TYROBP/TLR4/TFRC/LYN/BST1/PRKCD/VAV3/CD300A	11
BP	GO:0051170	import into nucleus	14/434	159/18723	2.08e-05	0.000830518	0.000723328	TXNIP/NFKBIA/CDH1/HCLS1/MDFIC/TP53/PSEN1/IPO13/PPP1R10/PRKCD/ZC3H12A/SYK/IPO9/NUP133	14
BP	GO:0002253	activation of immune response	23/434	375/18723	2.4e-05	0.000942804	0.000821122	FGR/MNDA/FPR1/TYROBP/LAT2/FCN1/CFP/TLR4/LYN/PSEN1/FFAR2/BCL10/PRAM1/PRKCD/FCER1G/LCP2/PLCG2/VAV3/LAPTM5/PTPN6/ZC3H12A/SYK/CD300A	23
BP	GO:0002218	activation of innate immune response	8/434	52/18723	2.41e-05	0.000942804	0.000821122	MNDA/TYROBP/FCN1/TLR4/LYN/FFAR2/PLCG2/SYK	8
BP	GO:0032677	regulation of interleukin-8 production	11/434	102/18723	2.45e-05	0.000951359	0.000828572	TLR8/TLR6/TLR2/FCN1/TLR4/CD14/FFAR2/BCL10/MYD88/ZNF580/SYK	11
BP	GO:0032637	interleukin-8 production	11/434	103/18723	2.69e-05	0.00102262	0.000890637	TLR8/TLR6/TLR2/FCN1/TLR4/CD14/FFAR2/BCL10/MYD88/ZNF580/SYK	11
BP	GO:0032760	positive regulation of tumor necrosis factor production	11/434	103/18723	2.69e-05	0.00102262	0.000890637	TYROBP/TLR2/TLR4/HLA-E/PSEN1/CD14/PF4/PTAFR/MYD88/PLCG2/SYK	11
BP	GO:0030168	platelet activation	12/434	123/18723	2.92e-05	0.00109884	0.000957018	CD40LG/HBB/PLEK/TLR4/LYN/PF4/PRKCD/FCER1G/PLCG2/VAV3/PTPN6/SYK	12
BP	GO:0050863	regulation of T cell activation	21/434	329/18723	3.02e-05	0.00112729	0.000981793	CD40LG/FGL2/LILRB2/PRDM1/SIRPG/ADAM8/NLRP3/HLA-E/TFRC/LYN/SIRPA/KAT2A/TNFSF14/BCL10/TNFRSF1B/SIRPB1/LAPTM5/PTPN6/ZC3H12A/SYK/CD300A	21
BP	GO:0038094	Fc-gamma receptor signaling pathway	6/434	28/18723	3.66e-05	0.00135222	0.0011777	FGR/LYN/PRKCD/FCER1G/VAV3/SYK	6
BP	GO:0007229	integrin-mediated signaling pathway	11/434	107/18723	3.85e-05	0.00140668	0.00122513	CD40LG/FGR/ITGAM/ITGB2/PLEK/ITGA2/ITGAX/BST1/PRAM1/VAV3/SYK	11
BP	GO:1903037	regulation of leukocyte cell-cell adhesion	21/434	336/18723	4.11e-05	0.00147821	0.00128742	CD40LG/FGL2/LILRB2/SIRPG/ALOX5/ITGB2/ADAM8/NLRP3/HLA-E/TFRC/LYN/SIRPA/TNFSF14/BCL10/PTAFR/SIRPB1/LAPTM5/PTPN6/ZC3H12A/SYK/CD300A	21
BP	GO:0002534	cytokine production involved in inflammatory response	9/434	72/18723	4.16e-05	0.00147821	0.00128742	ABCD2/TLR6/IL1R2/ALOX5/TLR4/SIRPA/IL17RA/MYD88/ZC3H12A	9
BP	GO:1900015	regulation of cytokine production involved in inflammatory response	9/434	72/18723	4.16e-05	0.00147821	0.00128742	ABCD2/TLR6/IL1R2/ALOX5/TLR4/SIRPA/IL17RA/MYD88/ZC3H12A	9
BP	GO:1903039	positive regulation of leukocyte cell-cell adhesion	17/434	239/18723	4.53e-05	0.001596	0.00139002	CD40LG/LILRB2/SIRPG/ALOX5/ITGB2/ADAM8/NLRP3/HLA-E/TFRC/LYN/SIRPA/TNFSF14/BCL10/PTAFR/SIRPB1/PTPN6/SYK	17
BP	GO:0006509	membrane protein ectodomain proteolysis	7/434	43/18723	5.37e-05	0.0018739	0.00163205	ADAM8/ROCK1/SNX9/PSEN1/TNFRSF1B/ADAM19/RBMX	7
BP	GO:0032481	positive regulation of type I interferon production	8/434	58/18723	5.43e-05	0.00187797	0.00163559	TLR8/TLR2/TLR4/CD14/MYD88/PLCG2/POLR3F/SYK	8
BP	GO:0002888	positive regulation of myeloid leukocyte mediated immunity	5/434	19/18723	5.81e-05	0.00199363	0.00173632	ITGAM/TYROBP/ITGB2/HLA-E/PTAFR	5
BP	GO:0002526	acute inflammatory response	11/434	112/18723	5.87e-05	0.00199627	0.00173862	S100A8/ALOX5AP/CD163/ADAM8/CXCR2/NLRP3/HLA-E/IL6R/TREM1/FFAR2/OSM	11
BP	GO:0070663	regulation of leukocyte proliferation	17/434	245/18723	6.17e-05	0.00207959	0.00181118	CD40LG/MNDA/LILRB2/TYROBP/TLR4/HLA-E/TFRC/LYN/CSF1R/LST1/BST1/TNFRSF1B/MYD88/VAV3/PTPN6/SYK/CD300A	17
BP	GO:0071496	cellular response to external stimulus	20/434	320/18723	6.24e-05	0.00208508	0.00181597	TLR8/WIPI1/EIF2AK3/ITGA2/TLR4/RALB/TP53/NUAK2/LYN/TNFSF14/CRADD/RRAGC/CLEC16A/BCL10/KCNJ2/EIF2AK4/DNM1L/MYD88/ITFG2/ZC3H12A	20
BP	GO:0018108	peptidyl-tyrosine phosphorylation	22/434	375/18723	6.97e-05	0.00229221	0.00199637	MAP2K6/FGR/PARP9/ITGB2/HCLS1/TP53/LYN/CSF1R/BST1/NCF1/PSEN1/IL6R/PECAM1/PRKCD/ARRB2/PLCG2/GHRL/OSM/PTPN6/SYK/CD300A/TSG101	22
BP	GO:0032479	regulation of type I interferon production	10/434	95/18723	7.04e-05	0.00229221	0.00199637	TLR8/TLR2/TLR4/SIRPA/CD14/NPLOC4/MYD88/PLCG2/POLR3F/SYK	10
BP	GO:0032606	type I interferon production	10/434	95/18723	7.04e-05	0.00229221	0.00199637	TLR8/TLR2/TLR4/SIRPA/CD14/NPLOC4/MYD88/PLCG2/POLR3F/SYK	10
BP	GO:0050670	regulation of lymphocyte proliferation	16/434	225/18723	7.57e-05	0.00243392	0.00211979	CD40LG/MNDA/LILRB2/TYROBP/TLR4/HLA-E/TFRC/LYN/LST1/BST1/TNFRSF1B/MYD88/VAV3/PTPN6/SYK/CD300A	16
BP	GO:0032930	positive regulation of superoxide anion generation	5/434	20/18723	7.6e-05	0.00243392	0.00211979	ITGAM/TYROBP/ITGB2/PRKCD/SYK	5
BP	GO:0018212	peptidyl-tyrosine modification	22/434	378/18723	7.83e-05	0.00248601	0.00216515	MAP2K6/FGR/PARP9/ITGB2/HCLS1/TP53/LYN/CSF1R/BST1/NCF1/PSEN1/IL6R/PECAM1/PRKCD/ARRB2/PLCG2/GHRL/OSM/PTPN6/SYK/CD300A/TSG101	22
BP	GO:1900227	positive regulation of NLRP3 inflammasome complex assembly	4/434	11/18723	8.26e-05	0.00259964	0.00226412	TLR6/TLR4/MYD88/PLCG2	4
BP	GO:0032944	regulation of mononuclear cell proliferation	16/434	227/18723	8.4e-05	0.00262245	0.00228398	CD40LG/MNDA/LILRB2/TYROBP/TLR4/HLA-E/TFRC/LYN/LST1/BST1/TNFRSF1B/MYD88/VAV3/PTPN6/SYK/CD300A	16
BP	GO:0045576	mast cell activation	8/434	62/18723	8.83e-05	0.00273524	0.00238222	CD300LF/FGR/LAT2/S100A12/LYN/LCP2/SYK/CD300A	8
BP	GO:0002367	cytokine production involved in immune response	10/434	98/18723	9.18e-05	0.00281992	0.00245597	TLR4/HLA-F/NLRP3/HLA-E/TREM1/FFAR2/BCL10/TNFRSF1B/PLCG2/LAPTM5	10
BP	GO:1902105	regulation of leukocyte differentiation	18/434	279/18723	9.66e-05	0.00292634	0.00254865	HLA-B/FGL2/LILRB2/PRDM1/TYROBP/EVI2B/ADAM8/TLR4/HCLS1/NLRP3/LYN/KAT2A/PF4/RASSF2/LILRB3/PTPN6/ZC3H12A/SYK	18
BP	GO:0017038	protein import	15/434	206/18723	9.68e-05	0.00292634	0.00254865	TXNIP/NFKBIA/CDH1/HCLS1/MDFIC/TP53/PSEN1/IPO13/PDCD5/PPP1R10/PRKCD/ZC3H12A/SYK/IPO9/NUP133	15
BP	GO:0002431	Fc receptor mediated stimulatory signaling pathway	6/434	33/18723	9.76e-05	0.00292834	0.00255039	FGR/LYN/PRKCD/FCER1G/VAV3/SYK	6
BP	GO:0032602	chemokine production	10/434	99/18723	0.000100007	0.00297774	0.00259342	TLR2/TLR4/CSF1R/SIRPA/IL6R/IL17RA/TREM1/FFAR2/MYD88/SYK	10
BP	GO:0030888	regulation of B cell proliferation	8/434	64/18723	0.000111025	0.00328035	0.00285697	MNDA/TYROBP/TLR4/TFRC/LYN/BST1/VAV3/CD300A	8
BP	GO:0055094	response to lipoprotein particle	6/434	34/18723	0.000116199	0.00340703	0.0029673	TLR6/ITGB2/TLR4/MYD88/FCER1G/SYK	6
BP	GO:0051251	positive regulation of lymphocyte activation	21/434	362/18723	0.000118684	0.00345353	0.0030078	CD40LG/LILRB2/TYROBP/SIRPG/ADAM8/TLR4/HLA-F/NLRP3/HLA-E/TFRC/LYN/SIRPA/BST1/TNFSF14/BCL10/MYD88/MLH1/VAV3/SIRPB1/PTPN6/SYK	21
BP	GO:0002685	regulation of leukocyte migration	15/434	210/18723	0.000119934	0.00346365	0.00301662	ADAM8/CCL4/ITGA2/DAPK2/CXCR2/LYN/CSF1R/BST1/IL6R/PTAFR/DNM1L/MYD88/ZNF580/CD300A/STK10	15
BP	GO:0022409	positive regulation of cell-cell adhesion	18/434	284/18723	0.00012089	0.00346522	0.00301798	CD40LG/LILRB2/SIRPG/ALOX5/ITGB2/ADAM8/NLRP3/HLA-E/TFRC/LYN/SIRPA/TNFSF14/BCL10/PTAFR/ADAM19/SIRPB1/PTPN6/SYK	18
BP	GO:0002720	positive regulation of cytokine production involved in immune response	8/434	65/18723	0.000124079	0.00353029	0.00307465	TLR4/HLA-F/NLRP3/HLA-E/FFAR2/BCL10/PLCG2/LAPTM5	8
BP	GO:0022407	regulation of cell-cell adhesion	24/434	448/18723	0.000135194	0.00381825	0.00332545	CD40LG/FGL2/LILRB2/CDH1/SIRPG/ALOX5/ITGB2/ADAM8/NLRP3/HLA-E/TFRC/LYN/SIRPA/TNFSF14/BCL10/PTAFR/PRKCD/ADAM19/SIRPB1/LAPTM5/PTPN6/ZC3H12A/SYK/CD300A	24
BP	GO:0038093	Fc receptor signaling pathway	7/434	50/18723	0.000144689	0.00405657	0.00353301	FGR/LYN/PRKCD/FCER1G/PLCG2/VAV3/SYK	7
BP	GO:0001909	leukocyte mediated cytotoxicity	11/434	124/18723	0.000147704	0.00411109	0.00358049	ITGAM/HLA-B/TYROBP/HLA-F/HLA-E/TREM1/PRF1/MYD88/ARRB2/PTPN6/HPRT1	11
BP	GO:0050765	negative regulation of phagocytosis	5/434	23/18723	0.000155834	0.00430617	0.0037504	CD300LF/TLR2/SIRPA/DYSF/CD300A	5
BP	GO:0071402	cellular response to lipoprotein particle stimulus	6/434	36/18723	0.000161828	0.00440839	0.00383942	TLR6/ITGB2/TLR4/MYD88/FCER1G/SYK	6
BP	GO:0090322	regulation of superoxide metabolic process	6/434	36/18723	0.000161828	0.00440839	0.00383942	ITGAM/TYROBP/ITGB2/BST1/PRKCD/SYK	6
BP	GO:1903307	positive regulation of regulated secretory pathway	7/434	51/18723	0.000164403	0.00444699	0.00387304	FGR/ITGAM/ITGB2/HLA-F/PTAFR/DNM1L/SYK	7
BP	GO:0031640	killing of cells of other organism	8/434	68/18723	0.000171055	0.0045675	0.003978	GNLY/S100A12/TREM1/PF4/PRF1/MYD88/RPL30/SYK	8
BP	GO:0036005	response to macrophage colony-stimulating factor	4/434	13/18723	0.000172426	0.0045675	0.003978	TLR2/TLR4/CSF1R/DOK1	4
BP	GO:0036006	cellular response to macrophage colony-stimulating factor stimulus	4/434	13/18723	0.000172426	0.0045675	0.003978	TLR2/TLR4/CSF1R/DOK1	4
BP	GO:1900182	positive regulation of protein localization to nucleus	9/434	87/18723	0.000184515	0.00485427	0.00422776	CDH1/PARP9/EIF2AK3/HCLS1/TFRC/LIMK2/PSEN1/PRKCD/ZC3H12A	9
BP	GO:0032928	regulation of superoxide anion generation	5/434	24/18723	0.000193119	0.00501196	0.0043651	ITGAM/TYROBP/ITGB2/PRKCD/SYK	5
BP	GO:0038095	Fc-epsilon receptor signaling pathway	5/434	24/18723	0.000193119	0.00501196	0.0043651	LYN/FCER1G/PLCG2/VAV3/SYK	5
BP	GO:0042742	defense response to bacterium	20/434	350/18723	0.000209305	0.00537303	0.00467956	S100A8/PPBP/FGR/S100A9/TLR6/GNLY/TLR2/S100A12/CFP/TLR4/GBP2/HLA-E/IL6R/TREM1/RPL39/MYD88/PRKCD/FCER1G/RPL30/SYK	20
BP	GO:0045123	cellular extravasation	8/434	70/18723	0.000209829	0.00537303	0.00467956	SELL/ADAM8/ROCK1/SIRPA/BST1/PTAFR/PECAM1/SELPLG	8
BP	GO:0007599	hemostasis	15/434	222/18723	0.000220791	0.00557933	0.00485923	CD40LG/HBB/F13A1/NFE2/PLEK/ITGA2/TLR4/LYN/PF4/PRKCD/FCER1G/PLCG2/VAV3/PTPN6/SYK	15
BP	GO:0050817	coagulation	15/434	222/18723	0.000220791	0.00557933	0.00485923	CD40LG/HBB/F13A1/PLEK/ITGA2/TLR4/LYN/PSEN1/PF4/PRKCD/FCER1G/PLCG2/VAV3/PTPN6/SYK	15
BP	GO:0032722	positive regulation of chemokine production	8/434	71/18723	0.000231761	0.00581826	0.00506733	TLR2/TLR4/CSF1R/IL6R/IL17RA/FFAR2/MYD88/SYK	8
BP	GO:0032753	positive regulation of interleukin-4 production	5/434	25/18723	0.000236835	0.00590703	0.00514464	CD40LG/NLRP3/HLA-E/FCER1G/SYK	5
BP	GO:0045785	positive regulation of cell adhesion	23/434	437/18723	0.000239619	0.00593793	0.00517155	CD40LG/LILRB2/APBB1IP/SIRPG/ALOX5/ITGB2/ADAM8/ITGA2/ROCK1/PREX1/NLRP3/HLA-E/TFRC/LYN/SIRPA/TNFSF14/BCL10/PTAFR/ADAM19/VAV3/SIRPB1/PTPN6/SYK	23
BP	GO:0043405	regulation of MAP kinase activity	13/434	177/18723	0.000256168	0.00630732	0.00549327	TLR6/S100A12/ADAM8/TLR4/LYN/PSEN1/PAQR3/PRKCD/MAGED1/PTPN6/SYK/CD300A/TSG101	13
BP	GO:1901222	regulation of NIK/NF-kappaB signaling	10/434	112/18723	0.000278293	0.00680842	0.00592969	NR3C2/NFKBIA/TLR2/TLR4/NLRP3/TNFSF14/CD14/RASSF2/LAPTM5/ZC3H12A	10
BP	GO:0002705	positive regulation of leukocyte mediated immunity	11/434	134/18723	0.00029212	0.00710146	0.00618492	ITGAM/HLA-B/TYROBP/ITGB2/HLA-F/NLRP3/HLA-E/TFRC/PTAFR/MLH1/PLCG2	11
BP	GO:0010543	regulation of platelet activation	6/434	40/18723	0.000294921	0.00712448	0.00620496	PLEK/TLR4/LYN/PRKCD/FCER1G/SYK	6
BP	GO:0051250	negative regulation of lymphocyte activation	12/434	157/18723	0.000304774	0.00731648	0.00637218	FGR/FGL2/MNDA/LILRB2/TYROBP/HLA-F/LYN/LST1/LAPTM5/PTPN6/ZC3H12A/CD300A	12
BP	GO:0042113	B cell activation	19/434	334/18723	0.000316859	0.00755935	0.0065837	CD180/CD40LG/MNDA/TYROBP/LAT2/TLR4/TP53/TFRC/LYN/BST1/PRKCD/MLH1/ITFG2/PLCG2/VAV3/LAPTM5/PTPN6/SYK/CD300A	19
BP	GO:0002286	T cell activation involved in immune response	10/434	114/18723	0.000321242	0.00761661	0.00663358	FGL2/APBB1IP/LCP1/TP53/NLRP3/PSEN1/IL6R/EIF2AK4/FCER1G/ZC3H12A	10
BP	GO:1900180	regulation of protein localization to nucleus	11/434	136/18723	0.000332054	0.00780443	0.00679716	CDH1/PARP9/EIF2AK3/HCLS1/MDFIC/TFRC/LIMK2/PSEN1/PRKCD/MAGED1/ZC3H12A	11
BP	GO:0033619	membrane protein proteolysis	7/434	57/18723	0.000333228	0.00780443	0.00679716	ADAM8/ROCK1/SNX9/PSEN1/TNFRSF1B/ADAM19/RBMX	7
BP	GO:0032735	positive regulation of interleukin-12 production	6/434	41/18723	0.000338799	0.00783932	0.00682755	CD40LG/TLR2/TLR4/PLCG2/LAPTM5/SYK	6
BP	GO:1902622	regulation of neutrophil migration	6/434	41/18723	0.000338799	0.00783932	0.00682755	ADAM8/DAPK2/CXCR2/BST1/DNM1L/MYD88	6
BP	GO:0002433	immune response-regulating cell surface receptor signaling pathway involved in phagocytosis	5/434	27/18723	0.000346398	0.00791974	0.00689758	FGR/LYN/PRKCD/VAV3/SYK	5
BP	GO:0038096	Fc-gamma receptor signaling pathway involved in phagocytosis	5/434	27/18723	0.000346398	0.00791974	0.00689758	FGR/LYN/PRKCD/VAV3/SYK	5
BP	GO:0002573	myeloid leukocyte differentiation	14/434	208/18723	0.000368964	0.00838574	0.00730344	TYROBP/TLR2/EVI2B/LBR/TLR4/HCLS1/TFRC/LYN/CSF1R/PSEN1/OSCAR/PF4/RASSF2/LILRB3	14
BP	GO:1903706	regulation of hemopoiesis	20/434	367/18723	0.000387151	0.00872568	0.00759951	NFKBIA/HLA-B/FGL2/LILRB2/PRDM1/TYROBP/EVI2B/ADAM8/TLR4/HCLS1/NLRP3/LYN/KAT2A/PF4/RASSF2/LILRB3/CSF3R/PTPN6/ZC3H12A/SYK	20
BP	GO:0002718	regulation of cytokine production involved in immune response	9/434	96/18723	0.000388464	0.00872568	0.00759951	TLR4/HLA-F/NLRP3/HLA-E/FFAR2/BCL10/TNFRSF1B/PLCG2/LAPTM5	9
BP	GO:0002702	positive regulation of production of molecular mediator of immune response	10/434	117/18723	0.000395946	0.00884202	0.00770083	TLR4/HLA-F/NLRP3/HLA-E/TFRC/FFAR2/BCL10/MLH1/PLCG2/LAPTM5	10
BP	GO:0050866	negative regulation of cell activation	14/434	210/18723	0.000406385	0.00902269	0.00785818	CD300LF/FGR/FGL2/MNDA/LILRB2/TYROBP/HLA-F/LYN/LST1/PRKCD/LAPTM5/PTPN6/ZC3H12A/CD300A	14
BP	GO:0035306	positive regulation of dephosphorylation	7/434	59/18723	0.000413245	0.00908107	0.00790903	LILRB2/PLEK/ITGA2/PTBP1/PPP1R16B/PRKCD/CD300A	7
BP	GO:0002675	positive regulation of acute inflammatory response	5/434	28/18723	0.000413743	0.00908107	0.00790903	ALOX5AP/ADAM8/HLA-E/FFAR2/OSM	5
BP	GO:0002695	negative regulation of leukocyte activation	13/434	187/18723	0.000435753	0.00950981	0.00828243	CD300LF/FGR/FGL2/MNDA/LILRB2/TYROBP/HLA-F/LYN/LST1/LAPTM5/PTPN6/ZC3H12A/CD300A	13
BP	GO:1904591	positive regulation of protein import	6/434	43/18723	0.000441782	0.00957454	0.0083388	CDH1/HCLS1/PSEN1/PDCD5/PRKCD/ZC3H12A	6
BP	GO:0031334	positive regulation of protein-containing complex assembly	15/434	237/18723	0.000443704	0.00957454	0.0083388	TPPP3/TLR6/GMFG/LCP1/PLEK/ARPC5/TLR4/VASP/TP53/TFRC/SNX9/MYD88/PLCG2/NIN/SYK	15
BP	GO:0032642	regulation of chemokine production	9/434	98/18723	0.000452741	0.00967711	0.00842814	TLR2/TLR4/CSF1R/SIRPA/IL6R/IL17RA/FFAR2/MYD88/SYK	9
BP	GO:0002700	regulation of production of molecular mediator of immune response	12/434	164/18723	0.000453497	0.00967711	0.00842814	CD40LG/TLR4/HLA-F/NLRP3/HLA-E/TFRC/FFAR2/BCL10/TNFRSF1B/MLH1/PLCG2/LAPTM5	12
BP	GO:0038061	NIK/NF-kappaB signaling	11/434	143/18723	0.000509868	0.0108199	0.00942344	NR3C2/NFKBIA/TLR6/TLR2/TLR4/NLRP3/TNFSF14/CD14/RASSF2/LAPTM5/ZC3H12A	11
BP	GO:0050870	positive regulation of T cell activation	14/434	216/18723	0.000538694	0.0113688	0.00990151	CD40LG/LILRB2/SIRPG/ADAM8/NLRP3/HLA-E/TFRC/LYN/SIRPA/TNFSF14/BCL10/SIRPB1/PTPN6/SYK	14
BP	GO:0032731	positive regulation of interleukin-1 beta production	7/434	62/18723	0.00056132	0.0117728	0.0102534	TLR8/TLR6/MNDA/TYROBP/TLR4/NLRP3/MYD88	7
BP	GO:0007596	blood coagulation	14/434	217/18723	0.000563967	0.0117728	0.0102534	CD40LG/HBB/F13A1/PLEK/ITGA2/TLR4/LYN/PF4/PRKCD/FCER1G/PLCG2/VAV3/PTPN6/SYK	14
BP	GO:0071260	cellular response to mechanical stimulus	8/434	81/18723	0.000573068	0.0118981	0.0103625	TLR8/ITGA2/TLR4/TNFSF14/CRADD/BCL10/KCNJ2/MYD88	8
BP	GO:0050731	positive regulation of peptidyl-tyrosine phosphorylation	13/434	193/18723	0.000587911	0.0121407	0.0105737	PARP9/HCLS1/TP53/LYN/CSF1R/NCF1/IL6R/PECAM1/ARRB2/PLCG2/GHRL/OSM/SYK	13
BP	GO:0033674	positive regulation of kinase activity	23/434	467/18723	0.000606664	0.0124609	0.0108527	MAP2K6/FGR/TLR6/S100A12/ADAM8/TLR4/RALB/LYN/CSF1R/SNX9/NCF1/PSEN1/IL6R/RASSF2/BCL10/PRKCD/MAGED1/LCP2/GHRL/VAV3/MARK2/SYK/CD300A	23
BP	GO:0031343	positive regulation of cell killing	7/434	63/18723	0.000619094	0.0125817	0.0109578	ITGAM/HLA-B/TYROBP/HLA-F/HLA-E/PRF1/SYK	7
BP	GO:1904589	regulation of protein import	7/434	63/18723	0.000619094	0.0125817	0.0109578	CDH1/HCLS1/MDFIC/PSEN1/PDCD5/PRKCD/ZC3H12A	7
BP	GO:0002223	stimulatory C-type lectin receptor signaling pathway	4/434	18/18723	0.000673097	0.0132583	0.0115471	TYROBP/LYN/PLCG2/SYK	4
BP	GO:0030889	negative regulation of B cell proliferation	4/434	18/18723	0.000673097	0.0132583	0.0115471	MNDA/TYROBP/LYN/CD300A	4
BP	GO:0045953	negative regulation of natural killer cell mediated cytotoxicity	4/434	18/18723	0.000673097	0.0132583	0.0115471	HLA-B/HLA-F/HLA-E/ARRB2	4
BP	GO:1900225	regulation of NLRP3 inflammasome complex assembly	4/434	18/18723	0.000673097	0.0132583	0.0115471	TLR6/TLR4/MYD88/PLCG2	4
BP	GO:1990840	response to lectin	4/434	18/18723	0.000673097	0.0132583	0.0115471	TYROBP/LYN/PLCG2/SYK	4
BP	GO:1990858	cellular response to lectin	4/434	18/18723	0.000673097	0.0132583	0.0115471	TYROBP/LYN/PLCG2/SYK	4
BP	GO:0071674	mononuclear cell migration	13/434	196/18723	0.000679449	0.0133151	0.0115966	S100A12/ALOX5/ADAM8/CCL4/CXCR2/CXCR1/LYN/CSF1R/SIRPA/IL6R/CKLF/PECAM1/STK10	13
BP	GO:0002460	adaptive immune response based on somatic recombination of immune receptors built from immunoglobulin superfamily domains	19/434	356/18723	0.00069156	0.0134837	0.0117434	CD40LG/TLR8/HLA-B/TLR4/HLA-F/NLRP3/HLA-E/TFRC/IL6R/BCL10/PRF1/TNFRSF1B/MYD88/PRKCD/FCER1G/MLH1/PTPN6/ZC3H12A/HPRT1	19
BP	GO:2001235	positive regulation of apoptotic signaling pathway	10/434	126/18723	0.000711532	0.013803	0.0120215	S100A8/S100A9/MCL1/TP53/TNFSF10/CRADD/BCL10/DNM1L/PRKCD/MAGED1	10
BP	GO:0001774	microglial cell activation	6/434	47/18723	0.00071976	0.0138925	0.0120994	ITGAM/TLR6/TYROBP/TLR2/ITGB2/IFNGR2	6
BP	GO:0062207	regulation of pattern recognition receptor signaling pathway	9/434	105/18723	0.00075018	0.0144072	0.0125477	CD300LF/TLR6/TLR2/TLR4/LYN/NPLOC4/ARRB2/CD300A/SLC15A3	9
BP	GO:0070665	positive regulation of leukocyte proliferation	11/434	150/18723	0.000761126	0.0145447	0.0126675	CD40LG/LILRB2/TLR4/HLA-E/TFRC/LYN/CSF1R/BST1/MYD88/VAV3/SYK	11
BP	GO:0002673	regulation of acute inflammatory response	6/434	48/18723	0.000806727	0.0153398	0.01336	ALOX5AP/ADAM8/NLRP3/HLA-E/FFAR2/OSM	6
BP	GO:0050766	positive regulation of phagocytosis	7/434	66/18723	0.000821181	0.0155326	0.0135279	CD300LF/SIRPG/ITGA2/SIRPA/FCER1G/PLCG2/SIRPB1	7
BP	GO:0002281	macrophage activation involved in immune response	4/434	19/18723	0.000837087	0.0155326	0.0135279	TYROBP/DYSF/PLCG2/SYK	4
BP	GO:0002716	negative regulation of natural killer cell mediated immunity	4/434	19/18723	0.000837087	0.0155326	0.0135279	HLA-B/HLA-F/HLA-E/ARRB2	4
BP	GO:0044546	NLRP3 inflammasome complex assembly	4/434	19/18723	0.000837087	0.0155326	0.0135279	TLR6/TLR4/MYD88/PLCG2	4
BP	GO:0061760	antifungal innate immune response	4/434	19/18723	0.000837087	0.0155326	0.0135279	CLEC4D/CLEC4E/BCL10/PLCG2	4
BP	GO:0043280	positive regulation of cysteine-type endopeptidase activity involved in apoptotic process	10/434	129/18723	0.000854259	0.0157161	0.0136877	S100A8/S100A9/EIF2AK3/NLRP3/TNFSF10/CRADD/BCL10/PDCD5/LAPTM5/SYK	10
BP	GO:0045921	positive regulation of exocytosis	8/434	86/18723	0.00085516	0.0157161	0.0136877	FGR/ITGAM/ITGB2/HLA-F/PTAFR/DNM1L/SYK/TSG101	8
BP	GO:0032692	negative regulation of interleukin-1 production	6/434	49/18723	0.000901582	0.0163828	0.0142684	IL1R2/NLRP3/CARD17/ARRB2/GHRL/ZC3H12A	6
BP	GO:1990928	response to amino acid starvation	6/434	49/18723	0.000901582	0.0163828	0.0142684	EIF2AK3/RRAGC/EIF2AK4/ITFG2/EIF2A/EIF4EBP1	6
BP	GO:0032633	interleukin-4 production	5/434	33/18723	0.000908498	0.0163828	0.0142684	CD40LG/NLRP3/HLA-E/FCER1G/SYK	5
BP	GO:0032673	regulation of interleukin-4 production	5/434	33/18723	0.000908498	0.0163828	0.0142684	CD40LG/NLRP3/HLA-E/FCER1G/SYK	5
BP	GO:0007249	I-kappaB kinase/NF-kappaB signaling	16/434	281/18723	0.000913548	0.0163969	0.0142807	TLR8/NFKBIA/TLR6/TLR2/S100A12/ROCK1/TLR4/ALPK1/TRIM25/TFRC/TNFSF10/SIRPA/BCL10/MYD88/PLCG2/ZC3H12A	16
BP	GO:0010950	positive regulation of endopeptidase activity	12/434	179/18723	0.000984963	0.0175965	0.0153254	S100A8/S100A9/EIF2AK3/NLRP3/TNFSF10/LYN/AKIRIN2/CRADD/BCL10/PDCD5/LAPTM5/SYK	12
BP	GO:1903131	mononuclear cell differentiation	21/434	426/18723	0.00102279	0.0181011	0.0157649	CD40LG/HLA-B/FGL2/LILRB2/PRDM1/ADAM8/PREX1/TP53/NLRP3/CHD7/LYN/CSF1R/PSEN1/IL6R/KAT2A/FCER1G/ITFG2/PLCG2/PTPN6/ZC3H12A/SYK	21
BP	GO:0098543	detection of other organism	4/434	20/18723	0.00102735	0.0181011	0.0157649	HLA-B/TLR6/TLR2/TLR4	4
BP	GO:0140632	inflammasome complex assembly	4/434	20/18723	0.00102735	0.0181011	0.0157649	TLR6/TLR4/MYD88/PLCG2	4
BP	GO:0050869	negative regulation of B cell activation	5/434	34/18723	0.0010451	0.0183298	0.0159641	MNDA/TYROBP/LYN/LAPTM5/CD300A	5
BP	GO:0031348	negative regulation of defense response	15/434	258/18723	0.00106138	0.0185306	0.016139	FGR/HLA-B/FGL2/ALOX5/HLA-F/NLRP3/HLA-E/LYN/SIRPA/NPLOC4/TNFRSF1B/PRKCD/ARRB2/GHRL/SYK	15
BP	GO:0043254	regulation of protein-containing complex assembly	21/434	428/18723	0.00108437	0.0188464	0.016414	TPPP3/TLR6/GMFG/LCP1/PLEK/ARPC5/TLR4/HCLS1/PREX1/VASP/RALB/TP53/TFRC/SNX9/SPTAN1/MYD88/PRKCD/PLCG2/NIN/SYK/EIF4EBP1	21
BP	GO:0051091	positive regulation of DNA-binding transcription factor activity	15/434	260/18723	0.00114672	0.0198403	0.0172796	CD40LG/S100A8/S100A9/TLR6/TLR2/S100A12/ADAM8/TLR4/HCLS1/TRIM25/NLRP3/TFRC/BCL10/MYD88/PLCG2	15
BP	GO:0045862	positive regulation of proteolysis	19/434	372/18723	0.00116255	0.020024	0.0174396	S100A8/S100A9/EIF2AK3/ADAM8/NLRP3/TNFSF10/LYN/SNX9/PSEN1/AKIRIN2/CRADD/BCL10/PDCD5/MAGEF1/TNFRSF1B/USP5/LAPTM5/ZC3H12A/SYK	19
BP	GO:0006691	leukotriene metabolic process	5/434	35/18723	0.00119637	0.0204233	0.0177874	ALOX5AP/TLR2/ALOX5/DPEP2/SYK	5
BP	GO:0032814	regulation of natural killer cell activation	5/434	35/18723	0.00119637	0.0204233	0.0177874	FGR/PRDM1/TYROBP/HLA-F/HLA-E	5
BP	GO:0002687	positive regulation of leukocyte migration	10/434	135/18723	0.00121051	0.0205734	0.0179181	ADAM8/CCL4/ITGA2/DAPK2/CXCR2/CSF1R/IL6R/PTAFR/DNM1L/ZNF580	10
BP	GO:0052548	regulation of endopeptidase activity	21/434	432/18723	0.00121714	0.0205948	0.0179368	SPINK2/S100A8/S100A9/SPOCK1/EIF2AK3/ROCK1/CST3/NLRP3/CARD17/TNFSF10/LYN/TNFSF14/AKIRIN2/CRADD/BCL10/PDCD5/ARRB2/CSTA/LAPTM5/SYK/PSMF1	21
BP	GO:0007252	I-kappaB phosphorylation	4/434	21/18723	0.00124604	0.0208997	0.0182023	TLR2/TLR4/SIRPA/PLCG2	4
BP	GO:0061081	positive regulation of myeloid leukocyte cytokine production involved in immune response	4/434	21/18723	0.00124604	0.0208997	0.0182023	TLR4/BCL10/PLCG2/LAPTM5	4
BP	GO:0031623	receptor internalization	9/434	113/18723	0.00126764	0.0211696	0.0184374	ITGB2/CXCR2/CXCR1/TFRC/ANKRD13A/ARRB2/FCER1G/PLCG2/SYK	9
BP	GO:1903305	regulation of regulated secretory pathway	10/434	136/18723	0.00128023	0.0212873	0.0185399	FGR/ITGAM/ITGB2/HLA-F/LYN/PTAFR/PRAM1/DNM1L/SYK/CD300A	10
BP	GO:0070391	response to lipoteichoic acid	3/434	10/18723	0.00131466	0.0216722	0.0188751	TLR2/TLR4/CD14	3
BP	GO:0071223	cellular response to lipoteichoic acid	3/434	10/18723	0.00131466	0.0216722	0.0188751	TLR2/TLR4/CD14	3
BP	GO:0051259	protein complex oligomerization	14/434	238/18723	0.0013797	0.0225532	0.0196424	ALOX5AP/KCTD17/VASP/TP53/BCL10/PRF1/KCNJ2/HSD17B10/MLKL/DNM1L/ZC3H12A/HPRT1/SIGMAR1/RBMX	14
BP	GO:0051607	defense response to virus	15/434	265/18723	0.00138572	0.0225532	0.0196424	TLR8/FGL2/TLR2/PARP9/IFITM1/ITGAX/APOBEC3F/PRF1/IFNGR2/NPLOC4/EIF2AK4/MLKL/MYD88/ZC3H12A/POLR3F	15
BP	GO:0140546	defense response to symbiont	15/434	265/18723	0.00138572	0.0225532	0.0196424	TLR8/FGL2/TLR2/PARP9/IFITM1/ITGAX/APOBEC3F/PRF1/IFNGR2/NPLOC4/EIF2AK4/MLKL/MYD88/ZC3H12A/POLR3F	15
BP	GO:0050851	antigen receptor-mediated signaling pathway	14/434	240/18723	0.00149296	0.024144	0.0210279	MNDA/LAT2/LYN/PSEN1/BCL10/PRAM1/LCP2/PLCG2/VAV3/LAPTM5/PTPN6/ZC3H12A/SYK/CD300A	14
BP	GO:0032732	positive regulation of interleukin-1 production	7/434	73/18723	0.00149604	0.024144	0.0210279	TLR8/TLR6/MNDA/TYROBP/TLR4/NLRP3/MYD88	7
BP	GO:0030099	myeloid cell differentiation	19/434	381/18723	0.00153189	0.0246193	0.0214418	NFKBIA/PRKX/TYROBP/TLR2/EVI2B/LBR/TLR4/HCLS1/TFRC/LYN/CSF1R/PSEN1/OSCAR/PF4/RASGRP4/RASSF2/LILRB3/CSF3R/PTPN6	19
BP	GO:0034341	response to interferon-gamma	10/434	141/18723	0.00167964	0.0268812	0.0234118	MRC1/TLR2/PARP9/CCL4/IFITM1/TLR4/GBP2/TP53/SIRPA/IFNGR2	10
BP	GO:0071346	cellular response to interferon-gamma	9/434	118/18723	0.00171607	0.0273503	0.0238203	MRC1/TLR2/PARP9/CCL4/TLR4/GBP2/TP53/SIRPA/IFNGR2	9
BP	GO:0043112	receptor metabolic process	11/434	166/18723	0.00173445	0.0275289	0.0239759	ITGB2/CXCR2/CXCR1/TFRC/ANKRD13A/PSEN1/ARRB2/FCER1G/PLCG2/LAPTM5/SYK	11
BP	GO:0009595	detection of biotic stimulus	5/434	38/18723	0.00174755	0.0276229	0.0240577	HLA-B/TLR6/TLR2/TLR4/NLRP3	5
BP	GO:0032493	response to bacterial lipoprotein	3/434	11/18723	0.0017767	0.0276382	0.0240711	TLR6/TLR2/CD14	3
BP	GO:0070417	cellular response to cold	3/434	11/18723	0.0017767	0.0276382	0.0240711	NFKBIA/EIF2AK3/EIF2AK4	3
BP	GO:0045860	positive regulation of protein kinase activity	19/434	386/18723	0.00177711	0.0276382	0.0240711	MAP2K6/TLR6/S100A12/ADAM8/TLR4/RALB/CSF1R/SNX9/NCF1/PSEN1/IL6R/RASSF2/PRKCD/MAGED1/LCP2/GHRL/MARK2/SYK/CD300A	19
BP	GO:0072677	eosinophil migration	4/434	23/18723	0.00177731	0.0276382	0.0240711	ADAM8/CCL4/DAPK2/CD300A	4
BP	GO:0050777	negative regulation of immune response	12/434	194/18723	0.00195635	0.0302997	0.0263891	FGR/HLA-B/FGL2/HLA-F/HLA-E/LYN/NPLOC4/ARRB2/PTPN6/ZC3H12A/SYK/CD300A	12
BP	GO:0043410	positive regulation of MAPK cascade	22/434	480/18723	0.00197664	0.030491	0.0265557	MAP2K6/TLR6/S100A12/ADAM8/CCL4/ROCK1/TLR4/GLIPR2/SORBS3/CSF1R/NCF1/PSEN1/RASSF2/MYD88/ARRB2/MAGED1/PLCG2/GHRL/LAPTM5/OSM/ZC3H12A/SYK	22
BP	GO:0061756	leukocyte adhesion to vascular endothelial cell	6/434	57/18723	0.00200306	0.030775	0.026803	SELL/ALOX5/ITGB2/ROCK1/PTAFR/SELPLG	6
BP	GO:0001911	negative regulation of leukocyte mediated cytotoxicity	4/434	24/18723	0.00209415	0.0319191	0.0277995	HLA-B/HLA-F/HLA-E/ARRB2	4
BP	GO:0051043	regulation of membrane protein ectodomain proteolysis	4/434	24/18723	0.00209415	0.0319191	0.0277995	ADAM8/ROCK1/SNX9/TNFRSF1B	4
BP	GO:0031341	regulation of cell killing	8/434	99/18723	0.00212739	0.0322977	0.0281292	ITGAM/HLA-B/TYROBP/HLA-F/HLA-E/PRF1/ARRB2/SYK	8
BP	GO:0002688	regulation of leukocyte chemotaxis	9/434	122/18723	0.00215948	0.0326557	0.028441	CCL4/DAPK2/CXCR2/LYN/CSF1R/BST1/IL6R/DNM1L/ZNF580	9
BP	GO:0034122	negative regulation of toll-like receptor signaling pathway	5/434	40/18723	0.00220582	0.0332246	0.0289364	CD300LF/TLR6/LYN/ARRB2/CD300A	5
BP	GO:0010952	positive regulation of peptidase activity	12/434	197/18723	0.00222304	0.0332246	0.0289364	S100A8/S100A9/EIF2AK3/NLRP3/TNFSF10/LYN/AKIRIN2/CRADD/BCL10/PDCD5/LAPTM5/SYK	12
BP	GO:0042594	response to starvation	12/434	197/18723	0.00222304	0.0332246	0.0289364	WIPI1/EIF2AK3/RALB/TP53/NUAK2/RRAGC/CLEC16A/EIF2AK4/ITFG2/EIF2A/ZC3H12A/EIF4EBP1	12
BP	GO:0050852	T cell receptor signaling pathway	9/434	123/18723	0.00228346	0.0339952	0.0296076	PSEN1/BCL10/PRAM1/LCP2/PLCG2/LAPTM5/PTPN6/ZC3H12A/CD300A	9
BP	GO:0050864	regulation of B cell activation	12/434	198/18723	0.00231828	0.0341351	0.0297294	MNDA/TYROBP/TLR4/TFRC/LYN/BST1/MLH1/VAV3/LAPTM5/PTPN6/SYK/CD300A	12
BP	GO:0032490	detection of molecule of bacterial origin	3/434	12/18723	0.0023284	0.0341351	0.0297294	TLR6/TLR2/TLR4	3
BP	GO:0060907	positive regulation of macrophage cytokine production	3/434	12/18723	0.0023284	0.0341351	0.0297294	TLR4/PLCG2/LAPTM5	3
BP	GO:0140052	cellular response to oxidised low-density lipoprotein particle stimulus	3/434	12/18723	0.0023284	0.0341351	0.0297294	TLR6/TLR4/MYD88	3
BP	GO:0061844	antimicrobial humoral immune response mediated by antimicrobial peptide	7/434	79/18723	0.00236461	0.0345341	0.0300769	PPBP/S100A9/GNLY/S100A12/PF4/RPL39/RPL30	7
BP	GO:2001056	positive regulation of cysteine-type endopeptidase activity	10/434	148/18723	0.0024026	0.034956	0.0304444	S100A8/S100A9/EIF2AK3/NLRP3/TNFSF10/CRADD/BCL10/PDCD5/LAPTM5/SYK	10
BP	GO:0009615	response to virus	18/434	367/18723	0.00241351	0.0349822	0.0304672	TLR8/FGR/FGL2/TLR2/PARP9/CCL4/IFITM1/ITGAX/IL17RA/APOBEC3F/PRF1/IFNGR2/NPLOC4/EIF2AK4/MLKL/MYD88/ZC3H12A/POLR3F	18
BP	GO:0070423	nucleotide-binding oligomerization domain containing signaling pathway	4/434	25/18723	0.00244792	0.035199	0.0306561	MAP2K6/NFKBIA/TLR4/SLC15A3	4
BP	GO:0098581	detection of external biotic stimulus	4/434	25/18723	0.00244792	0.035199	0.0306561	HLA-B/TLR6/TLR2/TLR4	4
BP	GO:0032733	positive regulation of interleukin-10 production	5/434	41/18723	0.00246512	0.035199	0.0306561	CD40LG/TLR2/TLR4/PLCG2/SYK	5
BP	GO:0042307	positive regulation of protein import into nucleus	5/434	41/18723	0.00246512	0.035199	0.0306561	CDH1/HCLS1/PSEN1/PRKCD/ZC3H12A	5
BP	GO:0002753	cytoplasmic pattern recognition receptor signaling pathway	6/434	60/18723	0.00260749	0.0368212	0.0320689	MAP2K6/NFKBIA/TLR4/ALPK1/NPLOC4/SLC15A3	6
BP	GO:0006289	nucleotide-excision repair	6/434	60/18723	0.00260749	0.0368212	0.0320689	TP53/MMS19/POLK/RPA3/DDB1/POLR2I	6
BP	GO:0042306	regulation of protein import into nucleus	6/434	60/18723	0.00260749	0.0368212	0.0320689	CDH1/HCLS1/MDFIC/PSEN1/PRKCD/ZC3H12A	6
BP	GO:0052547	regulation of peptidase activity	21/434	461/18723	0.00266492	0.0374943	0.0326552	SPINK2/S100A8/S100A9/SPOCK1/EIF2AK3/ROCK1/CST3/NLRP3/CARD17/TNFSF10/LYN/TNFSF14/AKIRIN2/CRADD/BCL10/PDCD5/ARRB2/CSTA/LAPTM5/SYK/PSMF1	21
BP	GO:0032691	negative regulation of interleukin-1 beta production	5/434	42/18723	0.00274587	0.0383523	0.0334024	NLRP3/CARD17/ARRB2/GHRL/ZC3H12A	5
BP	GO:0033003	regulation of mast cell activation	5/434	42/18723	0.00274587	0.0383523	0.0334024	CD300LF/FGR/LYN/SYK/CD300A	5
BP	GO:0035872	nucleotide-binding domain, leucine rich repeat containing receptor signaling pathway	4/434	26/18723	0.00284069	0.0393902	0.0343064	MAP2K6/NFKBIA/TLR4/SLC15A3	4
BP	GO:1900017	positive regulation of cytokine production involved in inflammatory response	4/434	26/18723	0.00284069	0.0393902	0.0343064	TLR6/TLR4/IL17RA/MYD88	4
BP	GO:0045055	regulated exocytosis	13/434	230/18723	0.00285882	0.039499	0.034401	FGR/ITGAM/LAT2/ITGB2/PLEK/HLA-F/LYN/PSEN1/PTAFR/PRAM1/DNM1L/SYK/CD300A	13
BP	GO:0002312	B cell activation involved in immune response	7/434	82/18723	0.00292339	0.0401323	0.0349526	CD180/CD40LG/TLR4/TFRC/MLH1/ITFG2/PLCG2	7
BP	GO:0002683	negative regulation of immune system process	20/434	434/18723	0.00292555	0.0401323	0.0349526	CD300LF/FGR/HLA-B/FGL2/MNDA/LILRB2/TYROBP/TLR4/HLA-F/HLA-E/LYN/LST1/LILRB3/NPLOC4/ARRB2/LAPTM5/PTPN6/ZC3H12A/SYK/CD300A	20
BP	GO:0070486	leukocyte aggregation	3/434	13/18723	0.00297519	0.040668	0.0354192	S100A8/S100A9/STK10	3
BP	GO:0032613	interleukin-10 production	6/434	62/18723	0.0030803	0.0418072	0.0364114	CD40LG/TYROBP/TLR2/TLR4/PLCG2/SYK	6
BP	GO:0032653	regulation of interleukin-10 production	6/434	62/18723	0.0030803	0.0418072	0.0364114	CD40LG/TYROBP/TLR2/TLR4/PLCG2/SYK	6
BP	GO:0050672	negative regulation of lymphocyte proliferation	7/434	83/18723	0.00313046	0.0423384	0.036874	MNDA/LILRB2/TYROBP/LYN/LST1/PTPN6/CD300A	7
BP	GO:0044403	biological process involved in symbiotic interaction	15/434	290/18723	0.00329767	0.0444433	0.0387072	MRC1/FCN1/CCL4/IFITM1/ITGA2/TRIM25/TFRC/TREM1/PF4/SELPLG/EIF2AK4/MYD88/DDB1/ZC3H12A/TSG101	15
BP	GO:0002704	negative regulation of leukocyte mediated immunity	6/434	63/18723	0.00333938	0.0448148	0.0390308	HLA-B/HLA-F/HLA-E/ARRB2/PTPN6/CD300A	6
BP	GO:0032945	negative regulation of mononuclear cell proliferation	7/434	84/18723	0.00334856	0.0448148	0.0390308	MNDA/LILRB2/TYROBP/LYN/LST1/PTPN6/CD300A	7
BP	GO:0031295	T cell costimulation	5/434	44/18723	0.00337562	0.04502	0.0392095	CD40LG/LILRB2/LYN/TNFSF14/PTPN6	5
BP	GO:0051090	regulation of DNA-binding transcription factor activity	20/434	440/18723	0.0034142	0.045377	0.0395204	CD40LG/S100A8/NFKBIA/S100A9/TLR6/TLR2/S100A12/ADAM8/TLR4/HCLS1/TRIM25/NLRP3/TFRC/BCL10/EIF2AK4/MYD88/ARRB2/PLCG2/ZC3H12A/SYK	20
BP	GO:0002449	lymphocyte mediated immunity	17/434	350/18723	0.00347463	0.0460209	0.0400812	CD40LG/TLR8/HLA-B/HLA-F/NLRP3/HLA-E/TFRC/BCL10/PRF1/TNFRSF1B/MYD88/PRKCD/ARRB2/FCER1G/MLH1/PTPN6/HPRT1	17
BP	GO:0009267	cellular response to starvation	10/434	156/18723	0.0035144	0.0463876	0.0404006	WIPI1/EIF2AK3/RALB/TP53/NUAK2/RRAGC/CLEC16A/EIF2AK4/ITFG2/ZC3H12A	10
BP	GO:0051260	protein homooligomerization	11/434	182/18723	0.00354682	0.0466552	0.0406337	ALOX5AP/KCTD17/VASP/BCL10/PRF1/KCNJ2/HSD17B10/MLKL/HPRT1/SIGMAR1/RBMX	11
BP	GO:0043281	regulation of cysteine-type endopeptidase activity involved in apoptotic process	12/434	209/18723	0.00360313	0.0470598	0.0409861	S100A8/S100A9/EIF2AK3/NLRP3/TNFSF10/TNFSF14/CRADD/BCL10/PDCD5/ARRB2/LAPTM5/SYK	12
BP	GO:0070542	response to fatty acid	6/434	64/18723	0.00361433	0.0470598	0.0409861	TLR2/CDK4/FFAR2/PTAFR/TBXAS1/ZC3H12A	6
BP	GO:1903409	reactive oxygen species biosynthetic process	6/434	64/18723	0.00361433	0.0470598	0.0409861	ABCD2/TLR6/ALOX5/TLR4/NCF1/PLCG2	6
BP	GO:0002756	MyD88-independent toll-like receptor signaling pathway	3/434	14/18723	0.00372198	0.0473968	0.0412796	CD300LF/TLR6/TLR4	3
BP	GO:0045472	response to ether	3/434	14/18723	0.00372198	0.0473968	0.0412796	CDK4/PTAFR/ZC3H12A	3
BP	GO:0035307	positive regulation of protein dephosphorylation	5/434	45/18723	0.00372662	0.0473968	0.0412796	LILRB2/PTBP1/PPP1R16B/PRKCD/CD300A	5
BP	GO:0002474	antigen processing and presentation of peptide antigen via MHC class I	4/434	28/18723	0.00375127	0.0473968	0.0412796	HLA-B/HLA-F/HLA-E/FCER1G	4
BP	GO:0002507	tolerance induction	4/434	28/18723	0.00375127	0.0473968	0.0412796	HLA-B/LILRB2/HLA-E/LYN	4
BP	GO:0031342	negative regulation of cell killing	4/434	28/18723	0.00375127	0.0473968	0.0412796	HLA-B/HLA-F/HLA-E/ARRB2	4
BP	GO:0061082	myeloid leukocyte cytokine production	4/434	28/18723	0.00375127	0.0473968	0.0412796	TLR4/BCL10/PLCG2/LAPTM5	4
BP	GO:0090200	positive regulation of release of cytochrome c from mitochondria	4/434	28/18723	0.00375127	0.0473968	0.0412796	TP53/TNFSF10/PDCD5/DNM1L	4
BP	GO:1902624	positive regulation of neutrophil migration	4/434	28/18723	0.00375127	0.0473968	0.0412796	ADAM8/DAPK2/CXCR2/DNM1L	4
BP	GO:0034103	regulation of tissue remodeling	7/434	86/18723	0.00381933	0.0480985	0.0418907	ADAM8/ROCK1/CST3/TP53/TFRC/CSF1R/SYK	7
CC	GO:0030667	secretory granule membrane	35/461	311/19550	1.84e-14	8.1e-12	7.35e-12	SELL/CLEC4D/ITGAM/HLA-B/LILRB2/FPR1/CD93/TYROBP/TLR2/CD53/ITGB2/ADAM8/SIGLEC5/FCGR3B/ITGAX/MGAM/MMP25/CXCR2/CXCR1/FCGR2A/LILRA3/SIRPA/BST1/PSEN1/CD14/LILRB3/PTAFR/PECAM1/RAB24/TNFRSF1B/FCER1G/SIRPB1/GLIPR1/CD300A/STK10	35
CC	GO:0101002	ficolin-1-rich granule	27/461	185/19550	3.55e-14	8.1e-12	7.35e-12	HBB/CLEC4D/CRISPLD2/FGL2/MNDA/LILRB2/GMFG/FPR1/CD93/ALOX5/ITGB2/ADAM8/FCN1/SIGLEC5/ARPC5/ITGAX/MGAM/CST3/HSPA6/LILRA3/SIRPA/OSTF1/AMPD3/BIN2/FCER1G/CD300A/PLEKHO2	27
CC	GO:0070820	tertiary granule	23/461	164/19550	6.71e-12	1.02e-09	9.25e-10	HBB/PPBP/CLEC4D/ITGAM/LILRB2/FPR1/CD93/CD53/ITGB2/ADAM8/CFP/SIGLEC5/ITGAX/MGAM/CST3/LILRA3/SIRPA/OSCAR/SPTAN1/PTAFR/FCER1G/PTPN6/CD300A	23
CC	GO:0070821	tertiary granule membrane	15/461	73/19550	1.29e-10	1.47e-08	1.33e-08	CLEC4D/ITGAM/LILRB2/CD93/CD53/ITGB2/ADAM8/SIGLEC5/ITGAX/MGAM/LILRA3/SIRPA/PTAFR/FCER1G/CD300A	15
CC	GO:0101003	ficolin-1-rich granule membrane	13/461	61/19550	1.38e-09	1.26e-07	1.14e-07	CLEC4D/LILRB2/FPR1/CD93/ITGB2/ADAM8/SIGLEC5/ITGAX/MGAM/LILRA3/SIRPA/FCER1G/CD300A	13
CC	GO:0034774	secretory granule lumen	27/461	322/19550	1.36e-08	1.04e-06	9.4e-07	S100A8/PPBP/SRGN/FGR/CRISPLD2/S100A9/MNDA/F13A1/GMFG/S100A12/ALOX5/FCN1/CFP/ARPC5/HEBP2/ARHGAP9/ROCK1/HSPA6/OSCAR/OSTF1/PF4/SPTAN1/AMPD3/BIN2/PRKCD/GHRL/PTPN6	27
CC	GO:0060205	cytoplasmic vesicle lumen	27/461	325/19550	1.66e-08	1.08e-06	9.76e-07	S100A8/PPBP/SRGN/FGR/CRISPLD2/S100A9/MNDA/F13A1/GMFG/S100A12/ALOX5/FCN1/CFP/ARPC5/HEBP2/ARHGAP9/ROCK1/HSPA6/OSCAR/OSTF1/PF4/SPTAN1/AMPD3/BIN2/PRKCD/GHRL/PTPN6	27
CC	GO:0031983	vesicle lumen	27/461	327/19550	1.89e-08	1.08e-06	9.76e-07	S100A8/PPBP/SRGN/FGR/CRISPLD2/S100A9/MNDA/F13A1/GMFG/S100A12/ALOX5/FCN1/CFP/ARPC5/HEBP2/ARHGAP9/ROCK1/HSPA6/OSCAR/OSTF1/PF4/SPTAN1/AMPD3/BIN2/PRKCD/GHRL/PTPN6	27
CC	GO:0022626	cytosolic ribosome	14/461	102/19550	1.21e-07	6.13e-06	5.56e-06	RPS12/RPL29/RPL36/RPL39/EIF2AK4/RPL15/RPL18A/RPL30/EIF2A/RPL34/RPS27A/RPL12/RPL35A/RPL27	14
CC	GO:0022625	cytosolic large ribosomal subunit	10/461	58/19550	9.14e-07	4.17e-05	3.78e-05	RPL29/RPL36/RPL39/RPL15/RPL18A/RPL30/RPL34/RPL12/RPL35A/RPL27	10
CC	GO:0044391	ribosomal subunit	17/461	180/19550	1.33e-06	5.24e-05	4.76e-05	RPS12/RPL29/RPL36/NSUN3/RPL39/MRPL21/RPL15/MRPS2/RPL18A/RPL30/EIF2A/MRPL40/RPL34/RPS27A/RPL12/RPL35A/RPL27	17
CC	GO:1904813	ficolin-1-rich granule lumen	14/461	124/19550	1.38e-06	5.24e-05	4.76e-05	HBB/CRISPLD2/FGL2/MNDA/GMFG/ALOX5/FCN1/ARPC5/CST3/HSPA6/OSTF1/AMPD3/BIN2/PLEKHO2	14
CC	GO:0015934	large ribosomal subunit	13/461	113/19550	2.65e-06	9.31e-05	8.44e-05	RPL29/RPL36/NSUN3/RPL39/MRPL21/RPL15/RPL18A/RPL30/MRPL40/RPL34/RPL12/RPL35A/RPL27	13
CC	GO:0042581	specific granule	15/461	160/19550	6.09e-06	0.000198225	0.00017983	CLEC4D/ITGAM/CD93/CD53/ITGB2/ADAM8/CFP/MMP25/LILRA3/BST1/OSCAR/SPTAN1/TNFRSF1B/PTPN6/STK10	15
CC	GO:0035579	specific granule membrane	11/461	91/19550	9.64e-06	0.000293206	0.000265997	CLEC4D/ITGAM/CD93/CD53/ITGB2/ADAM8/MMP25/LILRA3/BST1/TNFRSF1B/STK10	11
CC	GO:0005840	ribosome	18/461	240/19550	1.69e-05	0.000482197	0.00043745	RPS12/RPL29/RPL36/NSUN3/RPL39/EIF2AK4/MRPL21/RPL15/MRPS2/RPL18A/RPL30/EIF2A/MRPL40/RPL34/RPS27A/RPL12/RPL35A/RPL27	18
CC	GO:0030139	endocytic vesicle	21/461	336/19550	5.3e-05	0.00142295	0.0012909	HBB/NCF2/HLA-B/TLR6/GNLY/CLEC4E/TLR2/CD163/ADAM8/HLA-F/HLA-E/TFRC/LYN/NCF4/NCF1/CSF3R/DYSF/RAB24/ARRB2/SYK/RPS27A	21
CC	GO:0045335	phagocytic vesicle	12/461	137/19550	9.94e-05	0.00251937	0.00228558	NCF2/HLA-B/TLR6/GNLY/CLEC4E/TLR2/ADAM8/HLA-F/HLA-E/NCF4/NCF1/SYK	12
CC	GO:1904724	tertiary granule lumen	7/461	55/19550	0.000295661	0.00709587	0.00643739	HBB/PPBP/CFP/CST3/OSCAR/SPTAN1/PTPN6	7
CC	GO:0001891	phagocytic cup	5/461	28/19550	0.00044778	0.0102094	0.00926198	LCP1/CLEC4E/ARHGAP25/TLR4/BIN2	5
CC	GO:0005689	U12-type spliceosomal complex	5/461	29/19550	0.000530681	0.0115234	0.010454	SNRPE/ZCRB1/SNRPF/SNRNP48/SF3B3	5
CC	GO:0005767	secondary lysosome	4/461	17/19550	0.00056905	0.0117949	0.0107003	NCF2/ADAM8/NCF4/NCF1	4
CC	GO:0008305	integrin complex	5/461	31/19550	0.000730435	0.0144817	0.0131378	ITGAM/ITGB2/ITGA2/ITGAX/LYN	5
CC	GO:0098636	protein complex involved in cell adhesion	5/461	36/19550	0.00147139	0.0279564	0.0253621	ITGAM/ITGB2/ITGA2/ITGAX/LYN	5
CC	GO:0009897	external side of plasma membrane	20/461	421/19550	0.00252807	0.0448871	0.0407217	CD40LG/FCGR3A/TLR8/ITGAM/CD163/ITGB2/FCN1/KCNJ3/ITGA2/TLR4/ITGAX/HLA-F/CXCR2/CXCR1/HLA-E/TFRC/IL6R/CD14/CSF3R/FCER1G	20
CC	GO:0045121	membrane raft	17/461	335/19550	0.00265779	0.0448871	0.0407217	ITGAM/TLR6/CDH1/TLR2/LAT2/ITGB2/LY6K/EFHD2/LYN/PSEN1/CD14/RGS19/BCL10/PECAM1/SELPLG/TNFRSF1B/LCP2	17
CC	GO:0098857	membrane microdomain	17/461	335/19550	0.00265779	0.0448871	0.0407217	ITGAM/TLR6/CDH1/TLR2/LAT2/ITGB2/LY6K/EFHD2/LYN/PSEN1/CD14/RGS19/BCL10/PECAM1/SELPLG/TNFRSF1B/LCP2	17
CC	GO:0001931	uropod	3/461	13/19550	0.00312373	0.0474807	0.0430746	BST1/SELPLG/PSTPIP1	3
CC	GO:0005687	U4 snRNP	3/461	13/19550	0.00312373	0.0474807	0.0430746	SNRPN/SNRPE/SNRPF	3
CC	GO:0031254	cell trailing edge	3/461	13/19550	0.00312373	0.0474807	0.0430746	BST1/SELPLG/PSTPIP1	3
MF	GO:0038187	pattern recognition receptor activity	8/448	26/18368	1.25e-07	5.14e-05	4.72e-05	CLEC4D/TLR8/CLEC4E/TLR2/FCN1/TLR4/CD14/PTAFR	8
MF	GO:0035325	Toll-like receptor binding	6/448	12/18368	1.66e-07	5.14e-05	4.72e-05	S100A8/S100A9/TLR6/TLR2/MYD88/SYK	6
MF	GO:0003953	NAD+ nucleosidase activity	6/448	28/18368	4.86e-05	0.0100304	0.00921081	TLR8/TLR6/TLR2/TLR4/BST1/MYD88	6
MF	GO:0050786	RAGE receptor binding	4/448	10/18368	6.53e-05	0.0100979	0.00927277	S100A8/S100A9/FPR1/S100A12	4
MF	GO:0019864	IgG binding	4/448	11/18368	0.000100566	0.0124501	0.0114328	FCGR3A/FCGR3B/FCGR2A/FCER1G	4
MF	GO:0003735	structural constituent of ribosome	14/448	182/18368	0.000155919	0.014936	0.0137156	RPS12/RPL29/RPL36/RPL39/MRPL21/RPL15/MRPS2/RPL18A/RPL30/RPL34/RPS27A/RPL12/RPL35A/RPL27	14
MF	GO:0016799	hydrolase activity, hydrolyzing N-glycosyl compounds	7/448	50/18368	0.000197707	0.014936	0.0137156	TLR8/TLR6/TLR2/TLR4/BST1/MYD88/MUTYH	7
MF	GO:0001540	amyloid-beta binding	9/448	84/18368	0.000205671	0.014936	0.0137156	ITGAM/TLR6/LILRB2/TLR2/ITGB2/ITGA2/TLR4/CST3/PFDN4	9
MF	GO:0140375	immune receptor activity	12/448	144/18368	0.000217163	0.014936	0.0137156	LILRB2/IL1R2/FPR1/CXCR2/CXCR1/LILRA3/IL6R/IL17RA/LILRB3/CSF3R/IFNGR2/FCER1G	12
MF	GO:0050135	NAD(P)+ nucleosidase activity	4/448	16/18368	0.000503387	0.028327	0.0260123	TLR6/TLR2/TLR4/BST1	4
MF	GO:0061809	NAD+ nucleotidase, cyclic ADP-ribose generating	4/448	16/18368	0.000503387	0.028327	0.0260123	TLR6/TLR2/TLR4/BST1	4
MF	GO:0001784	phosphotyrosine residue binding	6/448	44/18368	0.000655228	0.0337988	0.0310371	FGR/SH2D3C/PLCG2/PTPN6/SYK/SH3BP2	6
MF	GO:0044389	ubiquitin-like protein ligase binding	18/448	316/18368	0.000802165	0.0381954	0.0350744	TXNIP/NFKBIA/PARP9/RALB/TP53/LYN/HSPA6/SNX9/ATF6/BCL10/NPLOC4/DNM1L/TNFRSF1B/ARRB2/LRPPRC/LAPTM5/RPS27A/TSG101	18
MF	GO:0031625	ubiquitin protein ligase binding	17/448	297/18368	0.00105309	0.0465616	0.0427571	TXNIP/NFKBIA/RALB/TP53/LYN/HSPA6/SNX9/ATF6/BCL10/NPLOC4/DNM1L/TNFRSF1B/ARRB2/LRPPRC/LAPTM5/RPS27A/TSG101	17
MF	GO:0140677	molecular function activator activity	11/448	150/18368	0.00114815	0.0473804	0.0435089	NCF2/MAP2K6/DNAJC24/ALOX5AP/GMFG/NCF4/NCF1/TOR1AIP1/DPM3/PDCD5/PRKCD	11
