# Supplementary material for: The role of 5-methylcytosine regulator-related genes in diagnostic and immune regulatory functions in atherosclerosis
Source: Front Immunol. 2026 Jan 9;16:1636323. doi: 10.3389/fimmu.2025.1636323 (PMC12827604; doi:10.3389/fimmu.2025.1636323)
Supplement: Supplementary file 1 [file DataSheet1.zip › Suppelementary files-/Supplement Tables/S4.xls]

## Sheet: Sheet1
ID	Description	GeneRatio	BgRatio	pvalue	p.adjust	qvalue	geneID	Count
hsa04380	Osteoclast differentiation	21/232	128/8191	5.33e-11	1.28e-08	1.08e-08	FCGR3A/NCF2/MAP2K6/NFKBIA/LILRB2/TYROBP/SIRPG/FCGR3B/FCGR2A/LILRA3/CSF1R/SIRPA/NCF4/NCF1/OSCAR/LILRB3/IFNGR2/LCP2/PLCG2/SIRPB1/SYK	21
hsa05140	Leishmaniasis	14/232	77/8191	2.49e-08	3e-06	2.53e-06	FCGR3A/NCF2/NFKBIA/ITGAM/TLR2/ITGB2/FCGR3B/TLR4/FCGR2A/NCF4/NCF1/IFNGR2/MYD88/PTPN6	14
hsa05171	Coronavirus disease - COVID-19	23/232	232/8191	1.44e-07	1.16e-05	9.74e-06	TLR8/NFKBIA/F13A1/TLR2/TLR4/NLRP3/FCGR2A/IL6R/RPS12/RPL29/RPL36/RPL39/RPL15/MYD88/PLCG2/RPL18A/RPL30/SYK/RPL34/RPS27A/RPL12/RPL35A/RPL27	23
hsa04145	Phagosome	18/232	152/8191	2.51e-07	1.51e-05	1.27e-05	MRC1/FCGR3A/NCF2/ITGAM/HLA-B/TLR6/TLR2/ITGB2/ITGA2/FCGR3B/TLR4/HLA-F/HLA-E/TFRC/FCGR2A/NCF4/NCF1/CD14	18
hsa04650	Natural killer cell mediated cytotoxicity	16/232	131/8191	7.82e-07	3.77e-05	3.18e-05	FCGR3A/HLA-B/TYROBP/ITGB2/FCGR3B/HLA-E/TNFSF10/PRF1/IFNGR2/FCER1G/LCP2/PLCG2/VAV3/PTPN6/SYK/SH3BP2	16
hsa05152	Tuberculosis	18/232	180/8191	3.07e-06	0.000123457	0.000104072	MRC1/FCGR3A/ITGAM/TLR6/CLEC4E/TLR2/ITGB2/FCGR3B/TLR4/ITGAX/FCGR2A/CD14/BCL10/IFNGR2/MYD88/FCER1G/LSP1/SYK	18
hsa05417	Lipid and atherosclerosis	19/232	215/8191	1.01e-05	0.00034718	0.000292666	CD40LG/NCF2/MAP2K6/NFKBIA/TLR6/TLR2/EIF2AK3/TLR4/TP53/NLRP3/TNFSF10/LYN/HSPA6/NCF4/NCF1/CD14/ATF6/MYD88/VAV3	19
hsa04666	Fc gamma R-mediated phagocytosis	12/232	97/8191	1.7e-05	0.000473142	0.000398848	FCGR3A/ARPC5/FCGR3B/VASP/FCGR2A/LYN/LIMK2/NCF1/PRKCD/PLCG2/VAV3/SYK	12
hsa04662	B cell receptor signaling pathway	11/232	82/8191	1.77e-05	0.000473142	0.000398848	NFKBIA/LILRB2/IFITM1/LYN/LILRA3/BCL10/LILRB3/PLCG2/VAV3/PTPN6/SYK	11
hsa04064	NF-kappa B signaling pathway	12/232	104/8191	3.46e-05	0.000834482	0.00070345	CD40LG/NFKBIA/CCL4/TLR4/TRIM25/LYN/TNFSF14/CD14/BCL10/MYD88/PLCG2/SYK	12
hsa04613	Neutrophil extracellular trap formation	16/232	190/8191	9.2e-05	0.00198756	0.00167547	FCGR3A/NCF2/TLR8/ITGAM/AQP9/FPR1/TLR2/ITGB2/FCGR3B/TLR4/FCGR2A/NCF4/NCF1/SELPLG/PLCG2/SYK	16
hsa04062	Chemokine signaling pathway	16/232	192/8191	0.000104177	0.00198756	0.00167547	PPBP/NFKBIA/FGR/CCL4/ROCK1/PREX1/CXCR2/CXCR1/LYN/NCF1/RASGRP2/PF4/PRKCD/ARRB2/PLCG2/VAV3	16
hsa04061	Viral protein interaction with cytokine and cytokine receptor	11/232	100/8191	0.000114189	0.00198756	0.00167547	PPBP/CCL4/CXCR2/CXCR1/TNFSF10/TNFRSF10C/CSF1R/IL6R/TNFSF14/PF4/TNFRSF1B	11
hsa04664	Fc epsilon RI signaling pathway	9/232	68/8191	0.00011546	0.00198756	0.00167547	MAP2K6/ALOX5AP/ALOX5/LYN/FCER1G/LCP2/PLCG2/VAV3/SYK	9
hsa03010	Ribosome	14/232	158/8191	0.000148197	0.00238104	0.00200716	RPS12/RPL29/RPL36/RPL39/MRPL21/RPL15/MRPS2/RPL18A/RPL30/RPL34/RPS27A/RPL12/RPL35A/RPL27	14
hsa05134	Legionellosis	8/232	57/8191	0.000183015	0.00274496	0.00231394	NFKBIA/ITGAM/TLR2/ITGB2/TLR4/HSPA6/CD14/MYD88	8
hsa04611	Platelet activation	12/232	124/8191	0.000193628	0.00274496	0.00231394	APBB1IP/ITGA2/ROCK1/VASP/FCGR2A/LYN/RASGRP2/TBXAS1/FCER1G/LCP2/PLCG2/SYK	12
hsa05144	Malaria	7/232	50/8191	0.000472332	0.00620128	0.00522755	CD40LG/HBB/TLR2/ITGB2/TLR4/PECAM1/MYD88	7
hsa05135	Yersinia infection	12/232	137/8191	0.000488898	0.00620128	0.00522755	MAP2K6/NFKBIA/ARPC5/ROCK1/TLR4/GIT2/NLRP3/FCGR2A/WIPF1/MYD88/LCP2/VAV3	12
hsa04625	C-type lectin receptor signaling pathway	10/232	104/8191	0.000694334	0.00836672	0.00705297	CLEC4D/NFKBIA/CLEC4E/NLRP3/BCL10/PRKCD/FCER1G/PLCG2/LSP1/SYK	10
hsa04670	Leukocyte transendothelial migration	10/232	114/8191	0.00141549	0.0162444	0.0136937	NCF2/ITGAM/ITGB2/ROCK1/VASP/NCF4/NCF1/PECAM1/PLCG2/VAV3	10
hsa05150	Staphylococcus aureus infection	9/232	96/8191	0.00153	0.0167604	0.0141287	FCGR3A/ITGAM/FPR1/ITGB2/FCGR3B/FCGR2A/PTAFR/SELPLG/KRT19	9
hsa04514	Cell adhesion molecules	12/232	157/8191	0.00162775	0.016891	0.0142387	SELL/CD40LG/ITGAM/HLA-B/CDH1/ITGB2/HLA-F/HLA-E/NTNG2/L1CAM/PECAM1/SELPLG	12
hsa05131	Shigellosis	16/232	247/8191	0.00170259	0.016891	0.0142387	NFKBIA/WIPI1/ARPC5/ROCK1/TLR4/HCLS1/TP53/NLRP3/CD14/CYTH4/RRAGC/BCL10/MYD88/PRKCD/PLCG2/RPS27A	16
hsa05169	Epstein-Barr virus infection	14/232	202/8191	0.00175217	0.016891	0.0142387	MAP2K6/NFKBIA/HLA-B/TLR2/HLA-F/TP53/HLA-E/LYN/CDK4/POLK/MYD88/PLCG2/SYK/SAP30L	14
hsa04640	Hematopoietic cell lineage	9/232	99/8191	0.00189854	0.017598	0.0148347	ITGAM/IL1R2/ITGA2/TFRC/CSF1R/IL6R/CD14/CSF3R/CD37	9
hsa04620	Toll-like receptor signaling pathway	9/232	104/8191	0.00266761	0.0238109	0.0200721	MAP2K6/TLR8/NFKBIA/TLR6/TLR2/CCL4/TLR4/CD14/MYD88	9
hsa05130	Pathogenic Escherichia coli infection	13/232	197/8191	0.00387795	0.0333781	0.028137	NFKBIA/ARPC5/ROCK1/TLR4/HCLS1/MYO1F/NLRP3/TNFSF10/FCGR2A/CYTH4/WIPF1/MYD88/PTPN6	13
hsa05330	Allograft rejection	5/232	38/8191	0.0040863	0.0337511	0.0284514	CD40LG/HLA-B/HLA-F/HLA-E/PRF1	5
hsa04060	Cytokine-cytokine receptor interaction	17/232	295/8191	0.00420138	0.0337511	0.0284514	CD40LG/PPBP/IL1R2/CCL4/CXCR2/CXCR1/TNFSF10/TNFRSF10C/CSF1R/IL6R/IL17RA/TNFSF14/PF4/CSF3R/IFNGR2/TNFRSF1B/OSM	17
hsa05145	Toxoplasmosis	9/232	112/8191	0.00439135	0.0341392	0.0287786	CD40LG/MAP2K6/NFKBIA/TLR2/ALOX5/TLR4/HSPA6/IFNGR2/MYD88	9
hsa05416	Viral myocarditis	6/232	60/8191	0.00675952	0.0509076	0.042914	CD40LG/HLA-B/ITGB2/HLA-F/HLA-E/PRF1	6
hsa05170	Human immunodeficiency virus 1 infection	13/232	212/8191	0.00714316	0.0521667	0.0439755	MAP2K6/NFKBIA/HLA-B/TLR2/TLR4/HLA-F/HLA-E/LIMK2/APOBEC3F/TNFRSF1B/MYD88/PLCG2/DDB1	13
hsa05167	Kaposi sarcoma-associated herpesvirus infection	12/232	194/8191	0.0089785	0.0636417	0.0536486	MAP2K6/NFKBIA/HLA-B/PREX1/HLA-F/TP53/HLA-E/LYN/CDK4/PLCG2/SYK/RPS27A	12
hsa04144	Endocytosis	14/232	251/8191	0.0118525	0.0816131	0.0687981	HLA-B/ARPC5/HLA-F/GIT2/CXCR2/CXCR1/HLA-E/TFRC/HSPA6/CYTH4/SMAP2/WIPF1/ARRB2/TSG101	14
hsa05235	PD-L1 expression and PD-1 checkpoint pathway in cancer	7/232	89/8191	0.0128694	0.0861538	0.0726258	MAP2K6/NFKBIA/TLR2/TLR4/IFNGR2/MYD88/PTPN6	7
hsa04015	Rap1 signaling pathway	12/232	210/8191	0.0160995	0.104864	0.0883982	MAP2K6/ITGAM/FPR1/APBB1IP/CDH1/ITGB2/VASP/RALB/CSF1R/RASGRP2/LCP2/VAV3	12
hsa05320	Autoimmune thyroid disease	5/232	53/8191	0.0166028	0.105291	0.0887585	CD40LG/HLA-B/HLA-F/HLA-E/PRF1	5
hsa05162	Measles	9/232	139/8191	0.0170389	0.105291	0.0887585	NFKBIA/TLR2/EIF2AK3/TLR4/TP53/HSPA6/CDK4/EIF2AK4/MYD88	9
hsa03460	Fanconi anemia pathway	5/232	54/8191	0.0178875	0.107772	0.0908499	RMI1/FANCF/POLK/RPA3/MLH1	5
hsa05133	Pertussis	6/232	76/8191	0.0203539	0.119641	0.100855	ITGAM/ITGB2/TLR4/NLRP3/CD14/MYD88	6
hsa05132	Salmonella infection	13/232	249/8191	0.0245268	0.140737	0.118638	MAP2K6/NFKBIA/TLR6/TLR2/ARPC5/TLR4/NLRP3/TNFSF10/SNX9/CD14/CYTH4/MLKL/MYD88	13
hsa05163	Human cytomegalovirus infection	12/232	225/8191	0.0260572	0.146041	0.12311	MAP2K6/NFKBIA/HLA-B/CCL4/ROCK1/HLA-F/CXCR2/TP53/HLA-E/CDK4/IL6R/EIF4EBP1	12
hsa04660	T cell receptor signaling pathway	7/232	104/8191	0.0278811	0.14992	0.126379	CD40LG/NFKBIA/CDK4/BCL10/LCP2/VAV3/PTPN6	7
hsa05219	Bladder cancer	4/232	41/8191	0.0279933	0.14992	0.126379	CDH1/DAPK2/TP53/CDK4	4
hsa05332	Graft-versus-host disease	4/232	42/8191	0.0302747	0.158613	0.133707	HLA-B/HLA-F/HLA-E/PRF1	4
hsa04940	Type I diabetes mellitus	4/232	43/8191	0.0326628	0.167484	0.141185	HLA-B/HLA-F/HLA-E/PRF1	4
hsa05120	Epithelial cell signaling in Helicobacter pylori infection	5/232	70/8191	0.0477802	0.239896	0.202228	NFKBIA/CXCR2/CXCR1/LYN/PLCG2	5
hsa05212	Pancreatic cancer	5/232	76/8191	0.0638152	0.309502	0.260903	RALB/TP53/CDK4/RALBP1/POLK	5
hsa05203	Viral carcinogenesis	10/232	204/8191	0.064212	0.309502	0.260903	NFKBIA/HLA-B/HLA-F/TP53/HLA-E/LYN/CDK4/KAT2A/DDB1/SYK	10
hsa05142	Chagas disease	6/232	102/8191	0.0690842	0.320179	0.269904	NFKBIA/TLR6/TLR2/TLR4/IFNGR2/MYD88	6
hsa05146	Amoebiasis	6/232	102/8191	0.0690842	0.320179	0.269904	ITGAM/IL1R2/TLR2/ITGB2/TLR4/CD14	6
hsa03020	RNA polymerase	3/232	34/8191	0.0705721	0.320903	0.270515	POLR1B/POLR3F/POLR2I	3
hsa04360	Axon guidance	9/232	182/8191	0.0734984	0.328021	0.276514	PLXNC1/ABLIM2/ROCK1/SEMA6D/LIMK2/NTNG2/L1CAM/PLCG2/RGS3	9
hsa04621	NOD-like receptor signaling pathway	9/232	184/8191	0.077517	0.339666	0.286331	TXNIP/NFKBIA/TLR4/GBP2/NLRP3/DNM1L/PSTPIP1/MYD88/PRKCD	9
hsa05213	Endometrial cancer	4/232	58/8191	0.0813167	0.349952	0.295002	CDH1/TP53/POLK/MLH1	4
hsa05216	Thyroid cancer	3/232	37/8191	0.086245	0.36465	0.307392	CDH1/TP53/POLK	3
hsa04066	HIF-1 signaling pathway	6/232	109/8191	0.0886592	0.368394	0.310548	TLR4/TFRC/IL6R/IFNGR2/PLCG2/EIF4EBP1	6
hsa04210	Apoptosis	7/232	136/8191	0.0911119	0.372169	0.313731	NFKBIA/EIF2AK3/MCL1/TP53/TNFSF10/SPTAN1/PRF1	7
hsa05166	Human T-cell leukemia virus 1 infection	10/232	222/8191	0.09915	0.398253	0.335718	NFKBIA/HLA-B/IL1R2/ITGB2/ETS2/HLA-F/TP53/HLA-E/CDK4/KAT2A	10
hsa04140	Autophagy - animal	7/232	141/8191	0.105181	0.415551	0.350301	WIPI1/EIF2AK3/ATG16L2/DAPK2/RRAGC/EIF2AK4/PRKCD	7
hsa05164	Influenza A	8/232	171/8191	0.112244	0.436304	0.367795	NFKBIA/TLR4/TRIM25/NLRP3/TNFSF10/CDK4/IFNGR2/MYD88	8
hsa00770	Pantothenate and CoA biosynthesis	2/232	21/8191	0.118047	0.443214	0.37362	VNN2/BCAT2	2
hsa05222	Small cell lung cancer	5/232	92/8191	0.119393	0.443214	0.37362	NFKBIA/ITGA2/TP53/CDK4/POLK	5
hsa04722	Neurotrophin signaling pathway	6/232	119/8191	0.121313	0.443214	0.37362	NFKBIA/TP53/PSEN1/PRKCD/MAGED1/PLCG2	6
hsa05221	Acute myeloid leukemia	4/232	67/8191	0.121378	0.443214	0.37362	ITGAM/CSF1R/CD14/EIF4EBP1	4
hsa03040	Spliceosome	7/232	147/8191	0.123521	0.444307	0.374541	SNRPE/HSPA6/SNRPF/WBP11/SNRPA/RBMX/SF3B3	7
hsa04072	Phospholipase D signaling pathway	7/232	148/8191	0.126728	0.445879	0.375866	RALB/CXCR2/CXCR1/CYTH4/FCER1G/PLCG2/SYK	7
hsa05205	Proteoglycans in cancer	9/232	205/8191	0.127658	0.445879	0.375866	TLR2/ITGA2/ROCK1/TLR4/HCLS1/TP53/PLCG2/VAV3/PTPN6	9
hsa03430	Mismatch repair	2/232	23/8191	0.137186	0.472311	0.398148	RPA3/MLH1	2
hsa05218	Melanoma	4/232	72/8191	0.146663	0.486548	0.410149	CDH1/TP53/CDK4/POLK	4
hsa05223	Non-small cell lung cancer	4/232	72/8191	0.146663	0.486548	0.410149	TP53/CDK4/POLK/PLCG2	4
hsa03420	Nucleotide excision repair	3/232	47/8191	0.147377	0.486548	0.410149	RPA3/DDB1/POLE3	3
hsa04218	Cellular senescence	7/232	156/8191	0.153861	0.495244	0.41748	MAP2K6/HLA-B/HLA-F/TP53/HLA-E/CDK4/EIF4EBP1	7
hsa00280	Valine, leucine and isoleucine degradation	3/232	48/8191	0.154121	0.495244	0.41748	HSD17B10/BCAT2/PCCA	3
hsa05214	Glioma	4/232	75/8191	0.162737	0.516047	0.435017	TP53/CDK4/POLK/PLCG2	4
hsa05220	Chronic myeloid leukemia	4/232	76/8191	0.168232	0.526546	0.443867	NFKBIA/TP53/CDK4/POLK	4
hsa05161	Hepatitis B	7/232	162/8191	0.175835	0.543285	0.457978	MAP2K6/NFKBIA/TLR2/TLR4/TP53/MYD88/DDB1	7
hsa04612	Antigen processing and presentation	4/232	78/8191	0.179417	0.547335	0.461391	HLA-B/HLA-F/HLA-E/HSPA6	4
hsa05418	Fluid shear stress and atherosclerosis	6/232	139/8191	0.201274	0.606337	0.511129	NCF2/MAP2K6/IL1R2/TP53/NCF1/PECAM1	6
hsa04668	TNF signaling pathway	5/232	112/8191	0.211277	0.628615	0.529909	MAP2K6/NFKBIA/MLKL/DNM1L/TNFRSF1B	5
hsa04936	Alcoholic liver disease	6/232	142/8191	0.214676	0.630938	0.531868	MAP2K6/NFKBIA/TLR4/IL17RA/CD14/MYD88	6
hsa05310	Asthma	2/232	31/8191	0.218713	0.635058	0.535341	CD40LG/FCER1G	2
hsa04610	Complement and coagulation cascades	4/232	86/8191	0.226395	0.641895	0.541104	ITGAM/F13A1/ITGB2/ITGAX	4
hsa05210	Colorectal cancer	4/232	86/8191	0.226395	0.641895	0.541104	RALB/TP53/POLK/MLH1	4
hsa04330	Notch signaling pathway	3/232	59/8191	0.233553	0.654491	0.551722	PSEN1/KAT2A/TLE3	3
hsa03410	Base excision repair	2/232	33/8191	0.239786	0.664234	0.559935	MUTYH/POLE3	2
hsa03250	Viral life cycle - HIV-1	3/232	63/8191	0.264093	0.715129	0.602838	KAT2A/APOBEC3F/TSG101	3
hsa04623	Cytosolic DNA-sensing pathway	3/232	63/8191	0.264093	0.715129	0.602838	NFKBIA/CCL4/POLR3F	3
hsa00760	Nicotinate and nicotinamide metabolism	2/232	36/8191	0.271544	0.715438	0.603099	BST1/NADK	2
hsa03030	DNA replication	2/232	36/8191	0.271544	0.715438	0.603099	RPA3/POLE3	2
hsa04932	Non-alcoholic fatty liver disease	6/232	155/8191	0.275885	0.715438	0.603099	EIF2AK3/IL6R/COX6C/NDUFC1/NDUFB11/MLX	6
hsa04657	IL-17 signaling pathway	4/232	94/8191	0.276082	0.715438	0.603099	S100A8/NFKBIA/S100A9/IL17RA	4
hsa05321	Inflammatory bowel disease	3/232	65/8191	0.27955	0.715725	0.603341	TLR2/TLR4/IFNGR2	3
hsa05143	African trypanosomiasis	2/232	37/8191	0.282132	0.715725	0.603341	HBB/MYD88	2
hsa04217	Necroptosis	6/232	159/8191	0.295524	0.741888	0.625395	TLR4/NLRP3/TNFSF10/IFNGR2/MLKL/DNM1L	6
hsa04151	PI3K-Akt signaling pathway	12/232	354/8191	0.302043	0.750436	0.632601	TLR2/MCL1/ITGA2/TLR4/TP53/CSF1R/CDK4/IL6R/CSF3R/OSM/SYK/EIF4EBP1	12
hsa05202	Transcriptional misregulation in cancer	7/232	193/8191	0.30641	0.753519	0.635201	ITGAM/IL1R2/TP53/CSF1R/CD14/POLK/ETV6	7
hsa04630	JAK-STAT signaling pathway	6/232	162/8191	0.310433	0.755701	0.63704	MCL1/IL6R/CSF3R/IFNGR2/OSM/PTPN6	6
hsa04810	Regulation of actin cytoskeleton	8/232	229/8191	0.322965	0.773783	0.652283	ITGAM/ITGB2/ARPC5/ITGA2/ROCK1/ITGAX/LIMK2/VAV3	8
hsa04216	Ferroptosis	2/232	41/8191	0.324283	0.773783	0.652283	TP53/TFRC	2
hsa04137	Mitophagy - animal	3/232	72/8191	0.33411	0.785727	0.662351	EIF2AK3/TP53/RPS27A	3
hsa05014	Amyotrophic lateral sclerosis	12/232	364/8191	0.335809	0.785727	0.662351	MAP2K6/WIPI1/EIF2AK3/TP53/ATF6/COX6C/NDUFC1/NDUFB11/TNFRSF1B/SIGMAR1/ATXN2L/NUP133	12
hsa04115	p53 signaling pathway	3/232	73/8191	0.341917	0.792327	0.667915	ZMAT3/TP53/CDK4	3
hsa00604	Glycosphingolipid biosynthesis - ganglio series	1/232	15/8191	0.350377	0.801213	0.675405	B3GALT4	1
hsa05415	Diabetic cardiomyopathy	7/232	203/8191	0.352401	0.801213	0.675405	NCF2/NCF4/NCF1/COX6C/NDUFC1/NDUFB11/PRKCD	7
hsa04931	Insulin resistance	4/232	108/8191	0.366196	0.815599	0.687532	NFKBIA/PPP1R3D/PRKCD/MLX	4
hsa00430	Taurine and hypotaurine metabolism	1/232	16/8191	0.368811	0.815599	0.687532	FMO4	1
hsa05020	Prion disease	9/232	273/8191	0.368881	0.815599	0.687532	NCF2/EIF2AK3/HSPA6/NCF4/NCF1/COX6C/NDUFC1/NDUFB11/PRKCD	9
hsa05100	Bacterial invasion of epithelial cells	3/232	77/8191	0.37305	0.817318	0.688982	CDH1/ARPC5/HCLS1	3
hsa01521	EGFR tyrosine kinase inhibitor resistance	3/232	79/8191	0.38852	0.843543	0.711089	IL6R/PLCG2/EIF4EBP1	3
hsa05226	Gastric cancer	5/232	149/8191	0.415057	0.882362	0.743813	CDH1/TP53/FRAT2/POLK/MLH1	5
hsa00510	N-Glycan biosynthesis	2/232	50/8191	0.416207	0.882362	0.743813	DPM3/DOLK	2
hsa00531	Glycosaminoglycan degradation	1/232	19/8191	0.421044	0.882362	0.743813	IDUA	1
hsa01210	2-Oxocarboxylic acid metabolism	1/232	19/8191	0.421044	0.882362	0.743813	BCAT2	1
hsa04071	Sphingolipid signaling pathway	4/232	119/8191	0.436907	0.893499	0.7532	S1PR4/ROCK1/TP53/FCER1G	4
hsa00100	Steroid biosynthesis	1/232	20/8191	0.437481	0.893499	0.7532	LBR	1
hsa00532	Glycosaminoglycan biosynthesis - chondroitin sulfate / dermatan sulfate	1/232	20/8191	0.437481	0.893499	0.7532	CHST11	1
hsa05208	Chemical carcinogenesis - reactive oxygen species	7/232	223/8191	0.445705	0.902647	0.760912	NCF2/NFKBIA/NCF1/COX6C/NDUFC1/NDUFB11/PRKCD	7
hsa04919	Thyroid hormone signaling pathway	4/232	121/8191	0.449563	0.902872	0.761102	TP53/KAT2A/MED13L/PLCG2	4
hsa04010	MAPK signaling pathway	9/232	294/8191	0.454433	0.90511	0.762989	MAP2K6/TP53/HSPA6/CSF1R/RASGRP2/CD14/RASGRP4/MYD88/ARRB2	9
hsa05160	Hepatitis C	5/232	157/8191	0.459781	0.908255	0.76564	NFKBIA/EIF2AK3/TP53/CDK4/EIF2AK4	5
hsa05022	Pathways of neurodegeneration - multiple diseases	14/232	476/8191	0.482052	0.944507	0.7962	MAP2K6/WIPI1/EIF2AK3/PSEN1/ATF6/COX6C/FRAT2/NDUFC1/HSD17B10/NDUFB11/TNFRSF1B/RPS27A/SIGMAR1/ATXN2L	14
hsa05323	Rheumatoid arthritis	3/232	93/8191	0.493243	0.958641	0.808114	TLR2/ITGB2/TLR4	3
hsa04014	Ras signaling pathway	7/232	236/8191	0.505321	0.966334	0.814599	ETS2/RALB/CSF1R/RASGRP2/RASGRP4/RALBP1/PLCG2	7
hsa00590	Arachidonic acid metabolism	2/232	61/8191	0.519349	0.966334	0.814599	ALOX5/TBXAS1	2
hsa05225	Hepatocellular carcinoma	5/232	168/8191	0.519548	0.966334	0.814599	TP53/CDK4/FRAT2/POLK/PLCG2	5
hsa05215	Prostate cancer	3/232	97/8191	0.521567	0.966334	0.814599	NFKBIA/IL1R2/TP53	3
hsa04530	Tight junction	5/232	169/8191	0.524849	0.966334	0.814599	ARPC5/ROCK1/HCLS1/VASP/CDK4	5
hsa04750	Inflammatory mediator regulation of TRP channels	3/232	98/8191	0.528514	0.966334	0.814599	MAP2K6/PRKCD/PLCG2	3
hsa04141	Protein processing in endoplasmic reticulum	5/232	171/8191	0.535375	0.966334	0.814599	EIF2AK3/HSPA6/ATF6/NPLOC4/EIF2AK4	5
hsa00564	Glycerophospholipid metabolism	3/232	99/8191	0.535404	0.966334	0.814599	PEMT/LPGAT1/PCYT1A	3
hsa05217	Basal cell carcinoma	2/232	63/8191	0.53677	0.966334	0.814599	TP53/POLK	2
hsa05322	Systemic lupus erythematosus	4/232	136/8191	0.540997	0.966334	0.814599	CD40LG/FCGR3A/FCGR3B/FCGR2A	4
hsa04933	AGE-RAGE signaling pathway in diabetic complications	3/232	100/8191	0.542238	0.966334	0.814599	CDK4/PRKCD/PLCG2	3
hsa04929	GnRH secretion	2/232	64/8191	0.545317	0.966334	0.814599	KCNJ3/ARRB2	2
hsa04915	Estrogen signaling pathway	4/232	138/8191	0.552616	0.968664	0.816563	KCNJ3/HSPA6/PRKCD/KRT19	4
hsa00970	Aminoacyl-tRNA biosynthesis	2/232	66/8191	0.562081	0.968664	0.816563	CARS2/VARS2	2
hsa04392	Hippo signaling pathway - multiple species	1/232	29/8191	0.565993	0.968664	0.816563	RASSF2	1
hsa00030	Pentose phosphate pathway	1/232	30/8191	0.578329	0.968664	0.816563	TALDO1	1
hsa00630	Glyoxylate and dicarboxylate metabolism	1/232	30/8191	0.578329	0.968664	0.816563	PCCA	1
hsa04920	Adipocytokine signaling pathway	2/232	69/8191	0.586391	0.968664	0.816563	NFKBIA/TNFRSF1B	2
hsa00052	Galactose metabolism	1/232	31/8191	0.590317	0.968664	0.816563	MGAM	1
hsa04622	RIG-I-like receptor signaling pathway	2/232	70/8191	0.59427	0.968664	0.816563	NFKBIA/TRIM25	2
hsa03013	Nucleocytoplasmic transport	3/232	108/8191	0.594758	0.968664	0.816563	IPO13/IPO9/NUP133	3
hsa04659	Th17 cell differentiation	3/232	108/8191	0.594758	0.968664	0.816563	NFKBIA/IL6R/IFNGR2	3
hsa00640	Propanoate metabolism	1/232	32/8191	0.601964	0.968664	0.816563	PCCA	1
hsa04136	Autophagy - other	1/232	32/8191	0.601964	0.968664	0.816563	WIPI1	1
hsa04520	Adherens junction	2/232	71/8191	0.602038	0.968664	0.816563	CDH1/PTPN6	2
hsa05224	Breast cancer	4/232	147/8191	0.602903	0.968664	0.816563	TP53/CDK4/FRAT2/POLK	4
hsa04130	SNARE interactions in vesicular transport	1/232	33/8191	0.613282	0.978643	0.824976	USE1	1
hsa01524	Platinum drug resistance	2/232	73/8191	0.617236	0.978643	0.824976	TP53/MLH1	2
hsa01230	Biosynthesis of amino acids	2/232	75/8191	0.631986	0.985902	0.831095	TALDO1/BCAT2	2
hsa05012	Parkinson disease	7/232	266/8191	0.632919	0.985902	0.831095	EIF2AK3/TP53/ATF6/COX6C/NDUFC1/NDUFB11/RPS27A	7
hsa00040	Pentose and glucuronate interconversions	1/232	35/8191	0.634966	0.985902	0.831095	DCXR	1
hsa04971	Gastric acid secretion	2/232	76/8191	0.639194	0.985902	0.831095	KCNJ15/KCNJ2	2
hsa00500	Starch and sucrose metabolism	1/232	36/8191	0.64535	0.985902	0.831095	MGAM	1
hsa04960	Aldosterone-regulated sodium reabsorption	1/232	37/8191	0.655439	0.985902	0.831095	NR3C2	1
hsa05340	Primary immunodeficiency	1/232	38/8191	0.665243	0.985902	0.831095	CD40LG	1
hsa04935	Growth hormone synthesis, secretion and action	3/232	120/8191	0.665893	0.985902	0.831095	MAP2K6/PLCG2/GHRL	3
hsa04510	Focal adhesion	5/232	201/8191	0.678443	0.985902	0.831095	ITGA2/ROCK1/VASP/PARVG/VAV3	5
hsa03440	Homologous recombination	1/232	41/8191	0.693018	0.985902	0.831095	RPA3	1
hsa01232	Nucleotide metabolism	2/232	85/8191	0.699145	0.985902	0.831095	AMPD3/HPRT1	2
hsa04012	ErbB signaling pathway	2/232	85/8191	0.699145	0.985902	0.831095	PLCG2/EIF4EBP1	2
hsa04310	Wnt signaling pathway	4/232	170/8191	0.714831	0.985902	0.831095	TP53/PSEN1/TLE3/FRAT2	4
hsa04211	Longevity regulating pathway	2/232	89/8191	0.723033	0.985902	0.831095	TP53/EIF4EBP1	2
hsa02010	ABC transporters	1/232	45/8191	0.726514	0.985902	0.831095	ABCD2	1
hsa05165	Human papillomavirus infection	8/232	331/8191	0.727074	0.985902	0.831095	HLA-B/ITGA2/HLA-F/TP53/HLA-E/CDK4/PSEN1/EIF4EBP1	8
hsa04142	Lysosome	3/232	132/8191	0.727541	0.985902	0.831095	IDUA/LAPTM5/DMXL1	3
hsa03050	Proteasome	1/232	46/8191	0.734303	0.985902	0.831095	PSMF1	1
hsa04930	Type II diabetes mellitus	1/232	46/8191	0.734303	0.985902	0.831095	PRKCD	1
hsa05032	Morphine addiction	2/232	91/8191	0.734368	0.985902	0.831095	KCNJ3/ARRB2	2
hsa00190	Oxidative phosphorylation	3/232	134/8191	0.736904	0.985902	0.831095	COX6C/NDUFC1/NDUFB11	3
hsa04658	Th1 and Th2 cell differentiation	2/232	92/8191	0.739886	0.985902	0.831095	NFKBIA/IFNGR2	2
hsa04970	Salivary secretion	2/232	92/8191	0.739886	0.985902	0.831095	CST3/BST1	2
hsa04973	Carbohydrate digestion and absorption	1/232	47/8191	0.741871	0.985902	0.831095	MGAM	1
hsa04912	GnRH signaling pathway	2/232	93/8191	0.745307	0.985902	0.831095	MAP2K6/PRKCD	2
hsa04024	cAMP signaling pathway	5/232	221/8191	0.75591	0.985902	0.831095	NFKBIA/ROCK1/FFAR2/GHRL/VAV3	5
hsa04672	Intestinal immune network for IgA production	1/232	49/8191	0.756369	0.985902	0.831095	CD40LG	1
hsa05110	Vibrio cholerae infection	1/232	50/8191	0.763311	0.985902	0.831095	PLCG2	1
hsa03015	mRNA surveillance pathway	2/232	97/8191	0.766034	0.985902	0.831095	PAPOLA/SSU72	2
hsa05010	Alzheimer disease	9/232	384/8191	0.76696	0.985902	0.831095	WIPI1/EIF2AK3/PSEN1/ATF6/COX6C/FRAT2/NDUFC1/HSD17B10/NDUFB11	9
hsa00270	Cysteine and methionine metabolism	1/232	51/8191	0.770056	0.985902	0.831095	BCAT2	1
hsa04913	Ovarian steroidogenesis	1/232	51/8191	0.770056	0.985902	0.831095	ALOX5	1
hsa01522	Endocrine resistance	2/232	98/8191	0.770982	0.985902	0.831095	TP53/CDK4	2
hsa05231	Choline metabolism in cancer	2/232	98/8191	0.770982	0.985902	0.831095	PCYT1A/EIF4EBP1	2
hsa04723	Retrograde endocannabinoid signaling	3/232	148/8191	0.795487	0.985902	0.831095	KCNJ3/NDUFC1/NDUFB11	3
hsa04340	Hedgehog signaling pathway	1/232	56/8191	0.801016	0.985902	0.831095	ARRB2	1
hsa04928	Parathyroid hormone synthesis, secretion and action	2/232	106/8191	0.807389	0.985902	0.831095	MMP25/ARRB2	2
hsa04921	Oxytocin signaling pathway	3/232	154/8191	0.817066	0.985902	0.831095	KCNJ3/ROCK1/KCNJ2	3
hsa04370	VEGF signaling pathway	1/232	59/8191	0.817562	0.985902	0.831095	PLCG2	1
hsa03008	Ribosome biogenesis in eukaryotes	2/232	109/8191	0.819662	0.985902	0.831095	NOB1/WDR43	2
hsa04730	Long-term depression	1/232	60/8191	0.822767	0.985902	0.831095	LYN	1
hsa04213	Longevity regulating pathway - multiple species	1/232	62/8191	0.832737	0.985902	0.831095	HSPA6	1
hsa04725	Cholinergic synapse	2/232	113/8191	0.834939	0.985902	0.831095	KCNJ3/KCNJ2	2
hsa01200	Carbon metabolism	2/232	115/8191	0.842132	0.985902	0.831095	TALDO1/PCCA	2
hsa04726	Serotonergic synapse	2/232	115/8191	0.842132	0.985902	0.831095	ALOX5/KCNJ3	2
hsa00830	Retinol metabolism	1/232	68/8191	0.859419	0.985902	0.831095	DHRS9	1
hsa04924	Renin secretion	1/232	69/8191	0.863434	0.985902	0.831095	KCNJ2	1
hsa05230	Central carbon metabolism in cancer	1/232	70/8191	0.867335	0.985902	0.831095	TP53	1
hsa05016	Huntington disease	6/232	306/8191	0.871033	0.985902	0.831095	WIPI1/TP53/COX6C/NDUFC1/NDUFB11/POLR2I	6
hsa00982	Drug metabolism - cytochrome P450	1/232	72/8191	0.874807	0.985902	0.831095	FMO4	1
hsa00562	Inositol phosphate metabolism	1/232	73/8191	0.878384	0.985902	0.831095	PLCG2	1
hsa04110	Cell cycle	2/232	127/8191	0.879638	0.985902	0.831095	TP53/CDK4	2
hsa00230	Purine metabolism	2/232	128/8191	0.882362	0.985902	0.831095	AMPD3/HPRT1	2
hsa04926	Relaxin signaling pathway	2/232	129/8191	0.885029	0.985902	0.831095	NFKBIA/ARRB2	2
hsa04068	FoxO signaling pathway	2/232	131/8191	0.890196	0.985902	0.831095	S1PR4/TNFSF10	2
hsa05412	Arrhythmogenic right ventricular cardiomyopathy	1/232	77/8191	0.891704	0.985902	0.831095	ITGA2	1
hsa04728	Dopaminergic synapse	2/232	132/8191	0.892698	0.985902	0.831095	KCNJ3/ARRB2	2
hsa00980	Metabolism of xenobiotics by cytochrome P450	1/232	78/8191	0.894801	0.985902	0.831095	AKR7A2	1
hsa04270	Vascular smooth muscle contraction	2/232	134/8191	0.897545	0.985902	0.831095	ROCK1/PRKCD	2
hsa04714	Thermogenesis	4/232	232/8191	0.899639	0.985902	0.831095	COX6C/ZNF516/NDUFC1/NDUFB11	4
hsa00983	Drug metabolism - other enzymes	1/232	80/8191	0.900732	0.985902	0.831095	HPRT1	1
hsa04910	Insulin signaling pathway	2/232	137/8191	0.904436	0.985902	0.831095	PPP1R3D/EIF4EBP1	2
hsa04146	Peroxisome	1/232	82/8191	0.90633	0.985902	0.831095	ABCD2	1
hsa04120	Ubiquitin mediated proteolysis	2/232	142/8191	0.914971	0.985902	0.831095	DDB1/RPS27A	2
hsa05017	Spinocerebellar ataxia	2/232	143/8191	0.916943	0.985902	0.831095	WIPI1/ATXN2L	2
hsa04260	Cardiac muscle contraction	1/232	87/8191	0.918987	0.985902	0.831095	COX6C	1
hsa04512	ECM-receptor interaction	1/232	88/8191	0.921306	0.985902	0.831095	ITGA2	1
hsa04976	Bile secretion	1/232	89/8191	0.923559	0.985902	0.831095	AQP9	1
hsa05410	Hypertrophic cardiomyopathy	1/232	90/8191	0.925748	0.985902	0.831095	ITGA2	1
hsa04350	TGF-beta signaling pathway	1/232	94/8191	0.933897	0.985902	0.831095	ROCK1	1
hsa01240	Biosynthesis of cofactors	2/232	153/8191	0.934441	0.985902	0.831095	NADK/BCAT2	2
hsa05414	Dilated cardiomyopathy	1/232	96/8191	0.937631	0.985902	0.831095	ITGA2	1
hsa04150	mTOR signaling pathway	2/232	156/8191	0.938971	0.985902	0.831095	RRAGC/EIF4EBP1	2
hsa04070	Phosphatidylinositol signaling system	1/232	97/8191	0.939419	0.985902	0.831095	PLCG2	1
hsa04713	Circadian entrainment	1/232	97/8191	0.939419	0.985902	0.831095	KCNJ3	1
hsa04390	Hippo signaling pathway	2/232	157/8191	0.940415	0.985902	0.831095	CDH1/ITGB2	2
hsa04914	Progesterone-mediated oocyte maturation	1/232	102/8191	0.947619	0.985902	0.831095	STK10	1
hsa04972	Pancreatic secretion	1/232	102/8191	0.947619	0.985902	0.831095	BST1	1
hsa04080	Neuroactive ligand-receptor interaction	6/232	362/8191	0.948161	0.985902	0.831095	FPR1/GZMA/P2RY13/S1PR4/PTAFR/GHRL	6
hsa04974	Protein digestion and absorption	1/232	103/8191	0.949121	0.985902	0.831095	SLC7A7	1
hsa04022	cGMP-PKG signaling pathway	2/232	167/8191	0.953175	0.985902	0.831095	ROCK1/VASP	2
hsa04724	Glutamatergic synapse	1/232	114/8191	0.963067	0.991877	0.836131	KCNJ3	1
hsa04152	AMPK signaling pathway	1/232	121/8191	0.969885	0.994648	0.838468	EIF4EBP1	1
hsa05206	MicroRNAs in cancer	4/232	310/8191	0.978446	0.996646	0.840152	MCL1/ROCK1/TP53/PLCG2	4
hsa04371	Apelin signaling pathway	1/232	139/8191	0.982197	0.996646	0.840152	CDH1	1
hsa05207	Chemical carcinogenesis - receptor activation	2/232	212/8191	0.984669	0.996646	0.840152	ARRB2/EIF4EBP1	2
hsa04934	Cushing syndrome	1/232	155/8191	0.988853	0.996646	0.840152	CDK4	1
hsa04020	Calcium signaling pathway	2/232	240/8191	0.992511	0.996646	0.840152	PTAFR/PLCG2	2
hsa04740	Olfactory transduction	1/232	439/8191	0.999998	0.999998	0.842977	ARRB2	1
