# Supplementary material for: The role of 5-methylcytosine regulator-related genes in diagnostic and immune regulatory functions in atherosclerosis
Source: Front Immunol. 2026 Jan 9;16:1636323. doi: 10.3389/fimmu.2025.1636323 (PMC12827604; doi:10.3389/fimmu.2025.1636323)
Supplement: Supplementary file 1 [file DataSheet1.zip › Suppelementary files-/Supplement Tables/S5.xls]

## Sheet: Sheet1
Table S5. Connectivity degrees (k-values) of 20 hub m5C regulator-related genes (MRRGs) in the protein-protein interaction (PPI) network
gene	Connectivity Degree (k)
RPS27A	30
LYN	18
SYK	18
TP53	15
FCER1G	14
RPS12	12
RPL18A	11
RPL15	11
RPL39	11
RPL36	11
RPL27	11
RPL35A	11
RPL30	11
RPL34	11
RPL29	11
FGR	11
TLR4	11
RPL12	11
ITGAM	10
TYROBP	10
