# Supplementary material for: The role of 5-methylcytosine regulator-related genes in diagnostic and immune regulatory functions in atherosclerosis
Source: Front Immunol. 2026 Jan 9;16:1636323. doi: 10.3389/fimmu.2025.1636323 (PMC12827604; doi:10.3389/fimmu.2025.1636323)
Supplement: Supplementary file 1 [file DataSheet1.zip › Suppelementary files-/Supplement Tables/S6.xls]

## Sheet: Sheet1
Gene	logFC	t	P.Value	adj.P.Val	B	change
CD180	1.54001	6.53622	3.27e-09	8.1e-07	10.8105	Up
S100P	-1.22025	-3.74335	0.000313113	0.00309715	-0.0102782	Down
ARG1	-1.13807	-3.85481	0.000212149	0.00233281	0.349671	Down
ISLR2	-1.11337	-3.14309	0.00223884	0.0134736	-1.81006	Down
HLA-DQA2	1.10366	2.57603	0.0115572	0.0457409	-3.27456	Up
LOC100505622	1.10365	4.48779	2.04e-05	0.000414614	2.53089	Up
KCNA3	1.09893	4.79757	6.04e-06	0.000170429	3.67551	Up
RLN2	1.05864	5.23831	9.93e-07	4.75e-05	5.38015	Up
TGFA	-1.04066	-4.05746	0.000102668	0.00136207	1.02331	Down
FAM153A	1.03461	4.10582	8.6e-05	0.00119423	1.18765	Up
LOC550643	1.01999	5.81151	8.48e-08	8.29e-06	7.71227	Up
DAAM2	-1.00455	-3.14728	0.00221007	0.0133579	-1.79835	Down
RFPL2	0.998518	4.31241	3.99e-05	0.0006731	1.90435	Up
TLR7	0.992511	3.94159	0.000155914	0.00186289	0.635147	Up
DMRTC1	0.990819	3.39369	0.00101213	0.00752951	-1.08814	Up
VSIG1	0.981011	4.68462	9.47e-06	0.000234397	3.25277	Up
LINC00402	0.977524	3.4989	0.000716684	0.00579755	-0.772242	Up
CXCL10	0.955686	3.32826	0.00125008	0.00876709	-1.28081	Up
CXCL5	0.945757	3.50236	0.000708516	0.00574405	-0.761732	Up
IL2RA	0.938211	4.27263	4.64e-05	0.000761083	1.76452	Up
ARHGAP31	0.935728	4.64049	1.13e-05	0.000267144	3.08923	Up
SPINK2	0.930696	3.89399	0.000184701	0.00211303	0.478022	Up
OR2A9P	0.928591	4.17606	6.64e-05	0.000996062	1.42866	Up
VNN3	-0.921476	-4.62155	1.21e-05	0.00028131	3.01935	Down
STAP1	0.909601	3.21975	0.00176364	0.0113232	-1.59386	Up
KHDRBS2	0.908565	3.82224	0.000237887	0.00254304	0.243686	Up
CCDC164	-0.907258	-3.27017	0.00150441	0.0100675	-1.44942	Down
HIST1H2AA	-0.907023	-4.31363	3.97e-05	0.000671734	1.90866	Down
SLC22A16	0.884851	3.11634	0.00243098	0.0143547	-1.88451	Up
OTX1	-0.874472	-3.7958	0.000260938	0.00271641	0.158143	Down
MDS2	0.873424	3.75807	0.000297551	0.00298388	0.0368032	Up
MAOA	-0.872074	-2.68884	0.00848716	0.0364466	-3.00274	Down
LOC100507309	0.868516	4.0554	0.000103438	0.0013695	1.01636	Up
KCNH8	0.861014	3.11785	0.00241975	0.0143099	-1.88032	Up
CD300E	0.86067	2.79496	0.00629603	0.0294082	-2.73801	Up
TPPP3	0.859238	4.20716	5.92e-05	0.000912682	1.53625	Up
IL18R1	-0.85906	-3.13364	0.002305	0.0137763	-1.8364	Down
LRRN1	-0.844902	-3.1001	0.00255498	0.0149313	-1.92945	Down
ISM1	0.844601	3.28827	0.00142039	0.00964067	-1.39714	Up
LOC100131176	0.839914	3.05583	0.00292352	0.0164333	-2.05101	Up
BMX	-0.837199	-3.51776	0.000673187	0.00551698	-0.714824	Down
TPST1	-0.835038	-3.1638	0.00209989	0.0128948	-1.75206	Down
ANXA3	-0.834515	-3.65179	0.000428768	0.00391688	-0.300167	Down
CYP4V2	0.83119	4.30512	4.1e-05	0.000687151	1.87865	Up
SORCS3	0.830209	2.71357	0.00792218	0.0346357	-2.94183	Up
FAM129C	0.829438	3.35481	0.00114781	0.0082356	-1.20299	Up
IL1R2	-0.827524	-6.46716	4.48e-09	1.02e-06	10.5092	Down
CDKN1C	0.820978	3.49667	0.000721986	0.00582194	-0.778998	Up
CCL2	0.813114	3.56724	0.000570632	0.00487213	-0.563095	Up
C20orf3	-0.812499	-5.50822	3.16e-07	2.12e-05	6.46342	Down
DSC1	0.810557	3.05471	0.00293341	0.0164653	-2.05406	Up
MMP9	-0.804961	-5.92643	5.11e-08	5.72e-06	8.19346	Down
RBPMS2	0.803732	3.47893	0.000765614	0.00608856	-0.832768	Up
TRIM36	0.803527	5.19937	1.17e-06	5.33e-05	5.22618	Up
PLIN4	-0.802116	-4.43306	2.52e-05	0.000481373	2.33361	Down
PID1	0.801685	3.22607	0.001729	0.0111594	-1.57585	Up
MGC16275	0.798909	3.84263	0.000221446	0.00240838	0.309962	Up
BASP1	-0.798282	-4.24843	5.08e-05	0.000817917	1.67986	Down
RTDR1	-0.797254	-3.37167	0.00108699	0.00793281	-1.1533	Down
COMMD6	0.795662	4.4528	2.34e-05	0.000456007	2.40461	Up
RFPL3-AS1	0.794924	5.69264	1.43e-07	1.22e-05	7.21903	Up
ABCD2	0.792252	3.92953	0.000162769	0.00193301	0.595228	Up
LOC100506328	-0.791196	-4.92994	3.54e-06	0.00011674	4.17854	Down
GRB10	-0.788748	-3.09088	0.00262801	0.015195	-1.9549	Down
MRVI1-AS1	-0.788682	-3.72922	0.000328782	0.00320522	-0.0553567	Down
S100A8	-0.780047	-6.44762	4.9e-09	1.06e-06	10.4242	Down
GCA	-0.778219	-4.48143	2.09e-05	0.000423162	2.50789	Down
SLC6A12	0.776668	3.40183	0.000985696	0.00737278	-1.06396	Up
RGS2	-0.76755	-6.13288	2.04e-08	2.91e-06	9.06803	Down
SLC37A3	-0.760909	-3.49523	0.000725436	0.00583976	-0.783369	Down
CYP4F3	-0.758865	-4.11525	8.31e-05	0.0011643	1.21983	Down
UBE2E1	0.755957	4.37509	3.15e-05	0.000565903	2.12641	Up
ZNF563	0.755724	5.48685	3.47e-07	2.26e-05	6.37664	Up
KLHDC1	0.753357	4.16818	6.84e-05	0.0010139	1.40147	Up
GADD45A	-0.753145	-4.12679	7.97e-05	0.00113218	1.25931	Down
ORM1	-0.752455	-3.1652	0.00209078	0.0128469	-1.74812	Down
IKBKE	0.751133	4.4026	2.83e-05	0.000524	2.22454	Up
PARP15	0.749465	3.35965	0.00113003	0.00814675	-1.18874	Up
CSGALNACT1	-0.749067	-5.18879	1.22e-06	5.51e-05	5.18449	Down
URB1	0.748969	6.94415	4.94e-10	2.47e-07	12.6116	Up
PPP1R3B	-0.746681	-4.55173	1.6e-05	0.000345444	2.76325	Down
ACSL1	-0.744062	-5.20171	1.16e-06	5.3e-05	5.23543	Down
S100A10	0.739946	6.45245	4.79e-09	1.06e-06	10.4452	Up
LOC100507387	0.737792	2.5702	0.0117402	0.0463341	-3.28833	Up
TBX21	-0.735811	-5.24515	9.65e-07	4.65e-05	5.40724	Down
C14orf132	0.735699	4.05665	0.000102969	0.00136514	1.02058	Up
RFPL1	0.735622	3.54772	0.000609193	0.00514532	-0.623152	Up
TRMT2A	0.735084	4.94835	3.29e-06	0.000110723	4.24912	Up
PIK3R6	0.734533	2.68393	0.00860359	0.0368094	-3.01478	Up
TMEM156	0.730766	3.58518	0.000537252	0.00467629	-0.507701	Up
ZBTB20-AS1	0.729106	2.60627	0.0106486	0.0429781	-3.20267	Up
ADRBK2	0.72828	4.78164	6.44e-06	0.000176559	3.61554	Up
FMO4	0.728246	3.2956	0.00138765	0.00948744	-1.37591	Up
KIAA0408	0.72587	4.36748	3.24e-05	0.000577749	2.09934	Up
NFE4	-0.725841	-3.84259	0.00022148	0.00240838	0.309822	Down
ZNF227	0.7226	4.83352	5.23e-06	0.000151458	3.81135	Up
FLT3LG	0.720677	4.37814	3.11e-05	0.000560914	2.13728	Up
SEMG1	0.719759	2.93745	0.00416467	0.0214755	-2.36904	Up
LOC100510011	0.717651	4.00098	0.000125974	0.00159529	0.833123	Up
LOC730227	-0.717022	-2.72819	0.00760438	0.0335452	-2.90558	Down
TXNIP	-0.716995	-6.17855	1.66e-08	2.46e-06	9.26316	Down
SIPA1L2	-0.716545	-4.31269	3.99e-05	0.000672975	1.90533	Down
PPBP	-0.715798	-5.07998	1.92e-06	7.73e-05	4.75816	Down
PTPN13	0.715085	4.00818	0.000122742	0.00156482	0.857274	Up
ALPL	-0.714353	-2.81099	0.00601428	0.0283615	-2.69728	Down
ACVR1C	0.714235	3.09337	0.00260804	0.0151139	-1.94801	Up
KREMEN1	-0.712369	-2.6623	0.00913401	0.038474	-3.06759	Down
IKZF3	0.711928	4.01486	0.000119814	0.00153693	0.879715	Up
MBNL3	0.711713	4.63339	1.16e-05	0.000273053	3.06301	Up
HMGB2	-0.711119	-4.23151	5.41e-05	0.00085322	1.62088	Down
SCGB1C1	0.710947	2.72127	0.00775333	0.0340642	-2.92276	Up
CTSO	0.710248	3.61038	0.00049347	0.00436745	-0.429534	Up
SCGB3A1	0.709985	2.55835	0.0121202	0.0473883	-3.31625	Up
LOC100652917	0.708763	3.90324	0.000178737	0.00206763	0.50845	Up
QPCT	-0.708725	-4.74019	7.6e-06	0.00020017	3.46002	Down
ALOX5AP	-0.70728	-6.30105	9.55e-09	1.72e-06	9.7894	Down
CCR6	0.706743	4.24527	5.14e-05	0.000823575	1.66883	Up
LOC728763	0.704827	3.46776	0.00079434	0.00627372	-0.866507	Up
FAM153B	0.702321	3.49513	0.000725686	0.00583976	-0.783684	Up
HPR	-0.702319	-2.56137	0.0120221	0.047171	-3.30912	Down
PLA2G4C	0.701986	2.70988	0.00800418	0.0349055	-2.95094	Up
TUSC1	0.700031	4.26314	4.8e-05	0.000781952	1.73127	Up
CD40LG	0.699118	3.39392	0.00101135	0.00752943	-1.08744	Up
MLLT6	0.698552	4.60645	1.29e-05	0.00029498	2.96375	Up
USP10	-0.692755	-4.53876	1.68e-05	0.000359723	2.71596	Down
TP53	0.692201	7.51504	3.33e-11	4.66e-08	15.1836	Up
SFTPD	0.691334	3.16846	0.00206974	0.0127496	-1.73896	Up
ADO	0.690723	5.02274	2.43e-06	8.9e-05	4.53585	Up
AIRE	0.690719	3.45831	0.000819423	0.00642778	-0.894975	Up
GPR133	0.68842	3.04396	0.00303038	0.0168503	-2.08336	Up
HBB	-0.688242	-4.15911	7.07e-05	0.00103612	1.37024	Down
PROK2	-0.687577	-3.25416	0.0015826	0.0104577	-1.49548	Down
LOC641518	0.686853	2.81164	0.00600298	0.0283305	-2.6956	Up
CTNND1	0.684098	4.35014	3.46e-05	0.000607102	2.03778	Up
SUCNR1	0.683454	2.84278	0.00548927	0.0264345	-2.6159	Up
DENND2D	0.683205	4.42815	2.57e-05	0.000487181	2.31602	Up
LBR	-0.683132	-6.43213	5.26e-09	1.1e-06	10.3568	Down
NCF2	-0.682471	-6.63338	2.09e-09	6.3e-07	11.2362	Down
MITF	0.682304	4.52968	1.74e-05	0.000368602	2.68288	Up
CDHR3	0.680384	4.33645	3.64e-05	0.000630943	1.98927	Up
HS3ST1	0.679651	2.77792	0.00660879	0.0304346	-2.7811	Up
BCL11A	0.679231	3.53463	0.000636412	0.00529533	-0.663278	Up
SLED1	-0.676657	-2.85731	0.00526357	0.0256184	-2.57845	Down
ENPP5	0.675474	3.00814	0.0033753	0.0182345	-2.18038	Up
ZDBF2	0.674557	3.6482	0.000434049	0.00395222	-0.31144	Up
PADI4	-0.673863	-3.99277	0.000129757	0.00163405	0.805639	Down
CA4	-0.673208	-4.85862	4.73e-06	0.000141689	3.90651	Down
IL12RB2	0.672997	3.22675	0.00172532	0.0111393	-1.57392	Up
OSTalpha	-0.672837	-2.93855	0.00415121	0.0214296	-2.36614	Down
GPR174	0.67173	3.06828	0.00281517	0.0159477	-2.01697	Up
LOC100505869	-0.668966	-2.89772	0.00467984	0.0234411	-2.47344	Down
NIPSNAP3B	0.668269	3.81643	0.000242774	0.00258542	0.224871	Up
DUSP13	-0.666062	-3.9536	0.000149353	0.001811	0.675039	Down
GPR160	-0.66583	-4.87446	4.44e-06	0.000135638	3.96676	Down
C5orf32	-0.665767	-3.56148	0.000581761	0.00494989	-0.580838	Down
ASPH	-0.665151	-3.79569	0.000261036	0.00271641	0.157797	Down
PTPRO	0.664298	3.14147	0.00225008	0.0135246	-1.81459	Up
FCRL1	0.663664	2.53977	0.0127384	0.0492421	-3.35979	Up
H3F3B	-0.663527	-4.51962	1.81e-05	0.000379978	2.64629	Down
ST8SIA1	0.662334	3.02654	0.00319382	0.0175204	-2.13066	Up
EMP1	0.660662	3.1405	0.00225679	0.0135566	-1.81728	Up
GFRA2	0.658744	3.22524	0.00173354	0.011185	-1.57823	Up
C5AR1	-0.658711	-4.17753	6.61e-05	0.000992175	1.43373	Down
TLR8	-0.657858	-4.41341	2.72e-05	0.000509058	2.26318	Down
ERGIC1	-0.65676	-4.87087	4.5e-06	0.000136812	3.9531	Down
GPR20	0.654358	2.53636	0.0128548	0.0496153	-3.36774	Up
BLNK	0.65322	3.65061	0.000430499	0.0039272	-0.303879	Up
TSHZ2	0.652714	2.91722	0.00442016	0.0224661	-2.42236	Up
FLVCR2	0.651626	3.32633	0.00125785	0.00880899	-1.28646	Up
TLR3	0.651017	2.86111	0.00520589	0.0254007	-2.56862	Up
TLR6	-0.650906	-5.60384	2.1e-07	1.59e-05	6.8537	Down
BCL2A1	-0.649759	-4.71971	8.24e-06	0.00021231	3.38347	Down
CD101	0.64925	2.62968	0.00999015	0.041065	-3.14654	Up
C1orf216	0.648828	4.79578	6.09e-06	0.000170709	3.66879	Up
NHLRC4	0.648264	3.86715	0.000203113	0.00226522	0.389982	Up
NAMPT	-0.646546	-3.90692	0.000176418	0.00204672	0.520556	Down
LOC389634	-0.646076	-3.26534	0.00152762	0.0101896	-1.46334	Down
MARC1	-0.645593	-4.25881	4.88e-05	0.000792627	1.71612	Down
CRIP3	0.645117	3.77735	0.000278263	0.00285343	0.0987206	Up
ZNF549	0.645018	5.06762	2.02e-06	7.96e-05	4.71002	Up
SYNC	0.640575	5.0092	2.57e-06	9.19e-05	4.48349	Up
IL1R1	-0.640316	-2.75363	0.00707926	0.0319199	-2.84215	Down
RYR1	0.637619	3.33084	0.00123977	0.00871665	-1.27326	Up
LRRIQ3	0.637221	3.0635	0.00285636	0.0161438	-2.03007	Up
LOC389765	-0.635819	-5.16102	1.37e-06	6.02e-05	5.07522	Down
SYT17	0.635218	3.92411	0.000165946	0.00196004	0.577301	Up
WIPF3	-0.633568	-3.26965	0.00150688	0.0100776	-1.45091	Down
FASTKD2	0.632405	5.52963	2.89e-07	1.99e-05	6.55052	Up
LOC100506124	0.631947	3.71617	0.000343917	0.00329874	-0.0968874	Up
UPK3A	-0.631793	-4.04492	0.000107452	0.0014131	0.980948	Down
EPHB4	-0.630056	-3.12291	0.00238239	0.0141421	-1.86626	Down
ARHGAP32	0.62878	4.62384	1.2e-05	0.00028045	3.0278	Up
LRRC39	0.62682	3.69551	0.000369232	0.00347341	-0.162401	Up
FCGR3A	-0.626675	-5.99865	3.71e-08	4.46e-06	8.49796	Down
MS4A14	0.625504	2.85706	0.00526737	0.0256242	-2.5791	Up
CECR1	0.625341	3.22296	0.00174599	0.0112246	-1.58472	Up
PYGL	-0.623853	-3.87829	0.000195265	0.00220277	0.426483	Down
RNF149	-0.623391	-4.34353	3.55e-05	0.000617523	2.01435	Down
GMPPA	0.623225	3.71308	0.000347591	0.00332084	-0.106691	Up
TSPAN33	0.623038	3.32154	0.0012773	0.00892592	-1.30044	Up
RIC3	0.622608	3.10256	0.00253578	0.0148413	-1.92264	Up
ANGEL1	0.622178	5.17905	1.27e-06	5.68e-05	5.14613	Up
EGR2	0.621335	2.54015	0.0127253	0.0492112	-3.35889	Up
CST3	0.621298	6.09063	2.46e-08	3.42e-06	8.888	Up
FOS	-0.619675	-4.36526	3.27e-05	0.000579995	2.09146	Down
CELSR1	0.619471	3.78305	0.000272802	0.00281466	0.11704	Up
LIPC	0.61838	3.61756	0.000481628	0.00428393	-0.407188	Up
C2orf89	0.61787	3.5148	0.000679842	0.00555526	-0.723848	Up
DIEXF	0.617756	3.46425	0.000803583	0.00632632	-0.877101	Up
FCRL3	0.617621	2.87657	0.00497746	0.0245155	-2.52855	Up
LOC729678	0.617618	3.85101	0.000215009	0.00235565	0.337273	Up
PRKX	0.61648	6.89521	6.2e-10	2.76e-07	12.3937	Up
GLCE	0.616264	4.89667	4.06e-06	0.000127893	4.05136	Up
FGD4	-0.616242	-5.48963	3.43e-07	2.24e-05	6.38791	Down
GPRIN3	0.615682	3.14981	0.0021928	0.0132856	-1.79126	Up
C19orf20	0.61505	3.44903	0.000844794	0.00656447	-0.922888	Up
SLC8A1	-0.614074	-4.7911	6.2e-06	0.00017315	3.65117	Down
CCNJL	-0.613933	-4.4591	2.28e-05	0.000449126	2.42729	Down
APBA2	0.613916	3.45306	0.000833682	0.00650903	-0.910769	Up
VMO1	0.613292	2.64834	0.00949177	0.0395895	-3.10146	Up
ST6GALNAC3	-0.612477	-3.28679	0.0014271	0.00967923	-1.40143	Down
LOC399744	-0.610602	-5.25827	9.13e-07	4.43e-05	5.45928	Down
ATP6V0E2	0.610581	3.97721	0.000137228	0.00170729	0.753646	Up
PHC2	-0.610501	-4.5223	1.79e-05	0.000377124	2.65606	Down
LOC728743	0.609434	6.69241	1.59e-09	5.37e-07	11.4959	Up
ZNF329	0.609321	3.72862	0.000329471	0.00320874	-0.0572881	Up
MME	-0.608816	-4.41876	2.66e-05	0.000501611	2.28236	Down
S100A9	-0.60877	-6.81726	8.92e-10	3.72e-07	12.0477	Down
SRGN	-0.607865	-6.91655	5.61e-10	2.68e-07	12.4887	Down
MFSD6L	0.60711	2.94509	0.00407184	0.0210911	-2.34883	Up
LOC100507486	0.60684	3.39377	0.00101185	0.00752951	-1.08789	Up
EVI2B	-0.603823	-6.03497	3.16e-08	4.1e-06	8.65169	Down
KLHL34	0.603405	2.57029	0.0117372	0.0463315	-3.28811	Up
ESF1	0.603381	5.04196	2.24e-06	8.52e-05	4.61033	Up
SUMO3	0.602659	7.42958	5e-11	6.12e-08	14.7954	Up
SIGLEC6	0.601452	3.86174	0.000207025	0.00229839	0.372311	Up
RASGRP3	0.601215	2.73617	0.00743598	0.0330224	-2.88574	Up
LOC283174	0.60081	6.16657	1.75e-08	2.55e-06	9.2119	Up
MTSS1	0.600629	5.89197	5.95e-08	6.34e-06	8.04873	Up
SAMSN1	-0.599901	-3.49798	0.000718867	0.00580396	-0.77503	Down
GNLY	-0.599647	-5.0385	2.27e-06	8.57e-05	4.59691	Down
GON4L	0.599466	3.45204	0.000836503	0.00652075	-0.913861	Up
TTLL11	0.598847	3.65552	0.000423357	0.00387649	-0.288471	Up
DUSP1	-0.598806	-4.16186	7e-05	0.00103006	1.37971	Down
ITLN1	0.598186	2.56824	0.0118023	0.0465511	-3.29296	Up
SPON1	0.597988	2.67723	0.00876479	0.0372875	-3.03117	Up
PLD2	0.596245	3.44496	0.000856171	0.00662848	-0.935132	Up
PCBD2	0.595299	3.9541	0.000149087	0.00181001	0.676698	Up
SRPK1	-0.595096	-3.69309	0.000372319	0.00350077	-0.170079	Down
CD200R1	0.594854	2.77303	0.00670107	0.0307512	-2.79342	Up
LOC100287482	0.594636	3.08358	0.00268712	0.0154547	-1.97497	Up
WDFY3	-0.593762	-3.88237	0.000192468	0.00218253	0.439851	Down
ADCK1	0.592879	3.40487	0.000975987	0.00731496	-1.05492	Up
IRS2	-0.592531	-3.78189	0.000273904	0.00281888	0.113313	Down
SPATA5	0.59253	4.18057	6.53e-05	0.000983328	1.44423	Up
CD72	0.59237	2.64315	0.00962824	0.0400054	-3.11404	Up
ORM2	-0.59209	-2.92115	0.00436942	0.0222965	-2.41203	Down
PLD4	0.591161	2.70554	0.00810164	0.0352111	-2.96165	Up
LOC100130691	0.590359	4.98308	2.85e-06	9.92e-05	4.3827	Up
CYP4F12	-0.589936	-3.75038	0.00030558	0.0030427	0.0122105	Down
APOBEC3A	-0.58988	-3.24243	0.00164227	0.0107546	-1.52911	Down
ZNF35	0.589635	4.04118	0.000108922	0.00142573	0.968318	Up
P2RY10	0.589372	2.76972	0.00676421	0.0309608	-2.80175	Up
ZC3H12C	0.58784	3.5089	0.000693299	0.00564404	-0.741825	Up
FGFRL1	0.587573	4.59342	1.36e-05	0.000306117	2.91588	Up
FAM27E3	-0.587371	-3.08486	0.00267671	0.0154174	-1.97147	Down
DAB1	-0.58708	-5.05292	2.14e-06	8.27e-05	4.65289	Down
MEF2BNB-MEF2B	-0.585942	-4.77366	6.65e-06	0.000181015	3.58552	Down
SEPT8	0.585499	3.46116	0.000811779	0.00638059	-0.886394	Up
HIST2H2AA4	-0.585369	-4.27639	4.57e-05	0.000752502	1.77769	Down
LYPD2	0.585072	2.67408	0.00884153	0.037565	-3.03887	Up
HPGD	-0.584359	-2.7256	0.00765985	0.0337291	-2.91202	Down
DPP4	0.583976	2.65215	0.00939301	0.0392993	-3.09225	Up
LOC100507218	0.583734	2.62256	0.0101864	0.0416531	-3.16365	Up
CSGALNACT2	-0.5834	-5.26259	8.97e-07	4.37e-05	5.4764	Down
DAGLA	0.582226	3.17874	0.00200469	0.0124705	-1.71004	Up
TMEM154	-0.58096	-5.06917	2.01e-06	7.93e-05	4.71604	Down
SYNPO2	0.580919	3.35349	0.00115272	0.00824661	-1.20688	Up
ALG10B	0.580725	3.67739	0.000392894	0.00365911	-0.219665	Up
PLXNC1	-0.57988	-4.24787	5.09e-05	0.000818962	1.6779	Down
ZNF540	0.57936	3.12808	0.00234481	0.0139443	-1.85188	Up
KIR2DL5A	0.579137	2.85949	0.00523047	0.0254953	-2.57282	Up
MAL	0.578677	3.79017	0.000266117	0.00275611	0.139974	Up
ZP3	0.57818	3.74269	0.00031383	0.00310111	-0.0123892	Up
ABHD5	-0.577768	-5.06126	2.07e-06	8.08e-05	4.68528	Down
NPTN	-0.57652	-4.82634	5.39e-06	0.000154523	3.78417	Down
ZMAT3	0.575208	3.16916	0.00206523	0.0127413	-1.73699	Up
KIAA1324	-0.575188	-2.85214	0.00534274	0.0258944	-2.59177	Down
APOBEC3D	0.574727	3.06264	0.00286382	0.0161646	-2.03242	Up
CXorf48	-0.574611	-3.9039	0.000178318	0.00206509	0.510624	Down
ALS2CL	0.574459	3.63204	0.000458554	0.00411606	-0.362006	Up
LOC149837	-0.573967	-4.14934	7.33e-05	0.00106677	1.33663	Down
TAGAP	-0.573218	-5.73476	1.19e-07	1.06e-05	7.39327	Down
G6PC3	0.57272	4.21655	5.72e-05	0.000890469	1.56883	Up
NMNAT3	0.572484	4.51769	1.82e-05	0.000381589	2.6393	Up
LOC100616668	0.570682	3.2353	0.00167957	0.0109339	-1.54951	Up
PDZD8	-0.570165	-4.77483	6.62e-06	0.000180417	3.58995	Down
CAMP	-0.569467	-4.96951	3.02e-06	0.000103497	4.33044	Down
JUNB	-0.569243	-4.77554	6.6e-06	0.000180163	3.59258	Down
MANSC1	-0.569157	-3.92154	0.000167474	0.00196979	0.568796	Down
TMEM105	-0.569087	-5.63383	1.84e-07	1.48e-05	6.97676	Down
CD163L1	-0.568816	-2.86269	0.00518208	0.0253224	-2.56453	Down
NR2E1	-0.568815	-3.70311	0.000359718	0.0034101	-0.138326	Down
LOC100132273	0.568414	3.89966	0.000181027	0.00208293	0.496646	Up
LOC100288432	-0.567265	-4.67242	9.94e-06	0.000243819	3.20746	Down
IGF1R	-0.566241	-3.29057	0.00141004	0.00960518	-1.39048	Down
SLC6A20	-0.565616	-2.77147	0.00673083	0.0308444	-2.79735	Down
ROPN1L	-0.565004	-5.03289	2.33e-06	8.71e-05	4.57517	Down
C6orf25	0.564136	3.17318	0.00203964	0.0126317	-1.72569	Up
ATF3	0.563914	2.66605	0.00903981	0.0382168	-3.05844	Up
LOC257396	0.562816	4.33538	3.66e-05	0.000632955	1.98547	Up
PPP1CB	-0.562786	-5.60757	2.06e-07	1.59e-05	6.86897	Down
KRTAP6-3	-0.562592	-2.871	0.00505878	0.0248314	-2.54303	Down
CREB5	-0.562472	-4.07413	9.66e-05	0.0013066	1.0798	Down
NUMBL	-0.562428	-2.6424	0.00964794	0.0400591	-3.11584	Down
ZNF181	0.562287	3.38884	0.0010282	0.00762012	-1.10253	Up
LOC643802	-0.561842	-5.08937	1.84e-06	7.48e-05	4.79474	Down
PRDM1	-0.561687	-8.28534	8.17e-13	8.01e-09	18.7192	Down
TXN	-0.561388	-4.41598	2.69e-05	0.000506502	2.27238	Down
SORL1	-0.560905	-4.16288	6.98e-05	0.00102851	1.38321	Down
ACVR2A	0.560685	2.72215	0.00773436	0.0340114	-2.92059	Up
KIAA1257	-0.560258	-4.0212	0.000117098	0.00151155	0.901024	Down
ARPC5	-0.559504	-6.76487	1.14e-09	4.3e-07	11.8157	Down
UBXN10	0.559255	3.37942	0.00106009	0.00778636	-1.13042	Up
HIST2H3D	-0.559201	-5.20936	1.12e-06	5.2e-05	5.26563	Down
ASPRV1	-0.559105	-5.55801	2.55e-07	1.82e-05	6.66624	Down
MDFIC	0.558771	6.19344	1.55e-08	2.33e-06	9.32689	Up
SELL	-0.558537	-3.67112	0.000401397	0.00371359	-0.239397	Down
GAS2	0.558352	3.11067	0.00247364	0.0145865	-1.90023	Up
NOL10	0.558338	3.4129	0.000950806	0.00716855	-1.03102	Up
SLC6A6	-0.557927	-3.43802	0.00087586	0.00674563	-0.955936	Down
DUSP5	0.557155	3.58459	0.000538313	0.00467772	-0.509516	Up
FAAH2	0.556629	3.69842	0.000365559	0.00344879	-0.153182	Up
EPHA1	0.556162	3.79706	0.000259788	0.00270774	0.162228	Up
IGSF6	-0.555306	-3.39294	0.00101459	0.00754495	-1.09036	Down
FLJ45340	-0.555168	-3.84763	0.000217581	0.00237521	0.326263	Down
C12orf42	0.55514	2.77998	0.00657026	0.0303284	-2.77591	Up
STAT4	0.554784	3.18399	0.00197223	0.0123351	-1.69524	Up
SH2B3	0.554261	3.28603	0.00143054	0.00968941	-1.40362	Up
TRIB1	-0.554224	-4.51571	1.83e-05	0.000382683	2.6321	Down
PDE4D	-0.554156	-3.22848	0.00171597	0.0110971	-1.56898	Down
KRT23	-0.553445	-3.34424	0.00118756	0.00843124	-1.23404	Down
LOC441124	-0.553058	-7.19452	1.52e-10	1.22e-07	13.7332	Down
CD7	0.552582	4.1588	7.08e-05	0.00103612	1.36915	Up
KIAA1875	-0.552528	-3.48074	0.000761042	0.00605958	-0.82728	Down
MYO5C	-0.552462	-2.68631	0.00854703	0.0366292	-3.00895	Down
ZFP14	0.5521	3.87057	0.000200671	0.00224822	0.401185	Up
FCN1	-0.551725	-5.12192	1.61e-06	6.71e-05	4.92188	Down
LOC100009676	0.551059	3.33684	0.00121615	0.00859682	-1.25573	Up
GOLGA2P2Y	0.550713	4.04398	0.000107821	0.001417	0.977764	Up
LOC100133161	-0.550059	-4.57303	1.47e-05	0.000324754	2.84113	Down
WDR11	0.549617	6.02662	3.28e-08	4.22e-06	8.61628	Up
CR1	-0.549506	-3.02268	0.00323113	0.0176707	-2.14111	Down
MED29	0.549383	4.13506	7.73e-05	0.00111364	1.28761	Up
SV2B	0.548927	3.18132	0.00198868	0.0124142	-1.70277	Up
CACNA1B	-0.548767	-3.45246	0.000835343	0.00651614	-0.91259	Down
HIST1H3C	-0.548571	-5.14443	1.47e-06	6.25e-05	5.01007	Down
H3F3C	-0.548349	-3.73899	0.000317867	0.00312832	-0.0241888	Down
ASAP1-IT1	-0.547965	-5.46705	3.77e-07	2.4e-05	6.29641	Down
CLEC4D	-0.5472	-3.55831	0.00058798	0.00499489	-0.590605	Down
GALNT14	-0.546882	-2.58223	0.0113652	0.045246	-3.25986	Down
HCLS1	-0.546481	-6.21843	1.39e-08	2.19e-06	9.43401	Down
SOD2	-0.546345	-4.32305	3.83e-05	0.000654688	1.9419	Down
CEBPD	-0.545719	-3.24018	0.00165396	0.0108067	-1.53555	Down
TTC26	-0.545315	-2.64168	0.00966699	0.0401154	-3.11758	Down
DEFA3	-0.544991	-4.63984	1.13e-05	0.000267503	3.08683	Down
HPGDS	0.544956	3.13036	0.00232842	0.0138794	-1.84554	Up
VMP1	-0.544931	-3.81312	0.000245606	0.00260425	0.214144	Down
LRRC4	-0.544718	-3.25183	0.00159429	0.010508	-1.50217	Down
RALB	-0.544686	-5.36463	5.83e-07	3.27e-05	5.88363	Down
NLRC4	-0.544491	-3.87071	0.000200574	0.00224822	0.401635	Down
HCK	-0.544185	-5.02717	2.38e-06	8.81e-05	4.55303	Down
SYNE1	-0.544181	-2.73544	0.00745131	0.0330665	-2.88756	Down
FOXA3	-0.544176	-2.91647	0.00442989	0.0224912	-2.42433	Down
ARHGEF40	-0.544067	-2.78236	0.00652586	0.0301519	-2.76988	Down
NFIL3	-0.543835	-3.93026	0.000162345	0.00193148	0.597648	Down
TNFRSF4	0.54361	2.65423	0.0093394	0.0391372	-3.0872	Up
CXCL1	-0.543282	-3.53031	0.000645637	0.00535843	-0.676486	Down
CUZD1	0.54318	3.72699	0.000331319	0.00321294	-0.0624513	Up
GNG10	-0.543017	-3.09413	0.002602	0.0151019	-1.94592	Down
ZNF426	0.542716	6.21706	1.4e-08	2.19e-06	9.42815	Up
ARHGAP15	-0.542231	-5.6648	1.61e-07	1.33e-05	7.10421	Down
ZNF23	0.54195	5.16771	1.33e-06	5.9e-05	5.10148	Up
TRPC1	0.541839	3.86427	0.000205183	0.00228359	0.380588	Up
LIN28B	-0.54116	-4.2618	4.83e-05	0.000784455	1.72658	Down
CST5	0.541046	5.23355	1.01e-06	4.81e-05	5.36128	Up
DNAJC24	0.540898	4.40487	2.81e-05	0.00051998	2.23264	Up
PI16	0.540595	3.35354	0.00115251	0.00824661	-1.20672	Up
SLC2A3	-0.540169	-3.67035	0.000402464	0.0037217	-0.241844	Down
NFKBID	0.540136	3.0321	0.00314076	0.0173091	-2.11558	Up
TMEM107	0.540082	3.63045	0.00046103	0.0041345	-0.366963	Up
RAD1	0.539815	4.65877	1.05e-05	0.000252558	3.15688	Up
INPP5A	-0.539604	-3.52401	0.000659329	0.0054421	-0.695741	Down
LOC729915	-0.539593	-3.06099	0.00287814	0.0162341	-2.03691	Down
GPR27	-0.539549	-3.60766	0.000498024	0.00440179	-0.437984	Down
DPYSL2	0.537996	3.5187	0.000671096	0.00550675	-0.71197	Up
YOD1	-0.537961	-2.77828	0.00660212	0.0304309	-2.7802	Down
HK3	-0.537872	-3.90958	0.000174756	0.00203623	0.529331	Down
FOXL1	-0.537821	-4.29439	4.27e-05	0.000711804	1.8409	Down
KIAA0226L	-0.537442	-5.85029	7.15e-08	7.22e-06	7.87417	Down
DMXL2	0.53735	2.6507	0.00943047	0.0393841	-3.09575	Up
SLA	-0.537248	-6.00245	3.65e-08	4.44e-06	8.51401	Down
SLC25A25	0.53705	3.2655	0.00152684	0.0101896	-1.46288	Up
LOC158402	0.536277	3.5404	0.000624279	0.0052143	-0.645611	Up
CD40	0.536116	4.36687	3.25e-05	0.000578041	2.09716	Up
FBLN5	0.535982	3.72131	0.000337876	0.00326042	-0.0805363	Up
MNDA	-0.53595	-4.66857	1.01e-05	0.000246933	3.19318	Down
FBXL13	-0.535878	-2.98093	0.00366115	0.0194102	-2.25344	Down
AMICA1	-0.535341	-4.59592	1.34e-05	0.000304276	2.92508	Down
DNAJC21	0.534908	4.02392	0.000115954	0.00150173	0.910151	Up
NLGN3	-0.534634	-2.6196	0.0102689	0.0419021	-3.17075	Down
USP17	-0.534199	-2.91864	0.0044018	0.0223991	-2.41864	Down
FAM113B	0.533888	5.30639	7.46e-07	3.84e-05	5.6507	Up
KIAA1467	0.533782	3.7401	0.000316649	0.00312424	-0.0206458	Up
ITGAM	-0.5336	-4.3033	4.13e-05	0.000690665	1.87226	Down
GMFG	-0.533558	-5.53733	2.79e-07	1.95e-05	6.58188	Down
EMP3	0.533338	7.52889	3.12e-11	4.66e-08	15.2466	Up
ZNF552	-0.533015	-4.46898	2.2e-05	0.000437666	2.46291	Down
SLC2A14	-0.532474	-3.43348	0.000888984	0.0068152	-0.969542	Down
SLC13A2	0.532413	3.73309	0.000324421	0.00317217	-0.0430295	Up
FGL2	-0.531703	-4.26783	4.72e-05	0.000772025	1.74771	Down
IL13RA1	-0.531382	-4.52708	1.76e-05	0.000371535	2.67342	Down
MTHFS	-0.531341	-4.86491	4.61e-06	0.000138944	3.93041	Down
FLJ39653	0.53117	6.02075	3.36e-08	4.31e-06	8.59142	Up
DUS4L	0.531087	3.29909	0.0013723	0.00941534	-1.36578	Up
DNAI2	0.531003	2.95002	0.00401298	0.020869	-2.33578	Up
LOC100507265	0.530281	3.25495	0.00157866	0.0104436	-1.49322	Up
CD226	0.529758	3.02782	0.00318158	0.0174728	-2.1272	Up
RGAG4	0.529696	3.25326	0.00158709	0.0104676	-1.49806	Up
CIB3	-0.529336	-3.20727	0.00183398	0.011615	-1.62935	Down
MCL1	-0.529261	-5.81875	8.22e-08	8.13e-06	7.74246	Down
SPTAN1	0.529152	8.08897	2.11e-12	1.2e-08	17.8127	Up
MXD1	-0.52866	-5.9211	5.23e-08	5.79e-06	8.17102	Down
HEY1	-0.528642	-3.45008	0.000841897	0.00654807	-0.919744	Down
TFEC	0.528537	2.8004	0.00619909	0.0290462	-2.72421	Up
KCNJ15	-0.528101	-4.99099	2.76e-06	9.71e-05	4.41318	Down
C3AR1	-0.528058	-3.23072	0.00170394	0.0110441	-1.56259	Down
ZBTB39	0.527084	3.42149	0.000924514	0.00702835	-1.00538	Up
C2orf81	0.526995	3.80621	0.000251616	0.00265361	0.191785	Up
SOCS3	-0.526367	-2.89093	0.00477354	0.0237828	-2.49117	Down
CEBPE	-0.526218	-5.16332	1.36e-06	5.98e-05	5.08426	Down
LOC100506686	0.526115	3.48015	0.000762538	0.00606656	-0.82908	Up
LRRCC1	0.525762	3.32102	0.00127944	0.00892592	-1.30197	Up
CASS4	-0.525439	-4.66412	1.03e-05	0.000250054	3.17669	Down
RASL10A	0.524878	3.54542	0.0006139	0.00517169	-0.630219	Up
BCL6	-0.524731	-3.41528	0.00094343	0.00713214	-1.0239	Down
LAT2	-0.524667	-7.83034	7.35e-12	1.94e-08	16.6237	Down
XAB2	0.524617	3.03683	0.00309631	0.0171439	-2.10274	Up
TMEM98	0.524424	3.40691	0.000969529	0.0072761	-1.04885	Up
LYSMD4	0.524146	5.86088	6.83e-08	6.98e-06	7.91844	Up
CMTM2	-0.52401	-3.6289	0.000463467	0.00415066	-0.371817	Down
C7orf74	-0.523878	-3.46932	0.00079027	0.00624661	-0.861802	Down
SMPDL3B	-0.523818	-3.10791	0.00249465	0.0146707	-1.90787	Down
CCDC50	0.523517	5.36823	5.74e-07	3.23e-05	5.89808	Up
FPR2	-0.52328	-3.30129	0.00136268	0.00937558	-1.35938	Down
IDI1	-0.523269	-3.56739	0.000570344	0.00487213	-0.56263	Down
FGR	-0.523268	-6.67493	1.72e-09	5.51e-07	11.4189	Down
NAPEPLD	0.522996	3.76767	0.000287791	0.00292493	0.0676116	Up
HIST1H2AD	-0.522787	-4.37416	3.16e-05	0.000567268	2.12311	Down
SLC2A6	0.522351	3.77528	0.000280276	0.00286939	0.0920605	Up
SELM	0.522276	7.05019	3e-10	1.94e-07	13.0853	Up
NFKBIA	-0.521882	-3.70803	0.000353685	0.00336594	-0.122725	Down
DAPK2	-0.521389	-6.90461	5.94e-10	2.71e-07	12.4356	Down
KLRF1	-0.521182	-3.30045	0.00136635	0.00939427	-1.36183	Down
TSR1	0.520981	4.59585	1.34e-05	0.000304276	2.92479	Up
GPR35	0.520067	2.85794	0.00525391	0.0255778	-2.57681	Up
C17orf67	0.520049	4.10859	8.52e-05	0.00118716	1.19708	Up
SLC27A4	0.519439	4.03903	0.000109777	0.00143421	0.961043	Up
EIF2AK3	0.519282	4.24302	5.18e-05	0.000829167	1.66098	Up
C19orf59	-0.518841	-5.33295	6.67e-07	3.56e-05	5.75678	Down
TP63	0.51798	2.66673	0.00902303	0.0381624	-3.0568	Up
LOC100506778	0.517687	3.85219	0.000214118	0.00234919	0.341115	Up
ZNF285	0.517602	2.7141	0.00791053	0.0345997	-2.94052	Up
TSEN34	-0.517569	-4.39753	2.89e-05	0.000530746	2.20641	Down
SEMA4F	0.517035	3.35572	0.00114443	0.00821733	-1.20029	Up
GIMAP4	-0.516898	-4.34803	3.49e-05	0.000609127	2.0303	Down
ABCB8	0.516332	3.97801	0.000136835	0.00170348	0.756308	Up
DNAJC19	0.516249	4.41148	2.74e-05	0.000510877	2.25627	Up
POGLUT1	0.516044	4.78794	6.28e-06	0.000174117	3.63924	Up
FAM126B	-0.515426	-3.54238	0.000620159	0.00519984	-0.639533	Down
DPY19L4	0.514976	2.84111	0.0055157	0.0265292	-2.62019	Up
CDC14A	0.514762	3.12938	0.00233542	0.0139012	-1.84826	Up
ERI3	0.514498	4.62242	1.21e-05	0.000281012	3.02257	Up
FPR3	0.514312	2.58572	0.0112586	0.0449129	-3.25159	Up
HNRNPKP3	-0.513795	-4.19911	6.1e-05	0.00093526	1.50835	Down
TCF7	0.513006	3.41806	0.000934936	0.00707339	-1.01563	Up
ALPK1	-0.512661	-4.71602	8.37e-06	0.000214298	3.36968	Down
HAL	-0.512436	-3.30425	0.00134987	0.00932186	-1.35078	Down
LRRK2	-0.512332	-4.84981	4.9e-06	0.000145285	3.87307	Down
FCGR1B	-0.512237	-6.24145	1.25e-08	2.09e-06	9.53287	Down
C1orf172	0.512161	2.83543	0.00560661	0.0268545	-2.63476	Up
MTMR6	-0.512094	-3.88341	0.000191762	0.00217579	0.443254	Down
MKNK1	-0.511637	-4.19853	6.11e-05	0.000936356	1.50633	Down
ZNF546	0.511558	3.15019	0.00219028	0.0132834	-1.79021	Up
TMEM71	-0.51146	-5.56636	2.46e-07	1.76e-05	6.70032	Down
RBBP9	0.51136	5.06125	2.07e-06	8.08e-05	4.68527	Up
CHIC1	0.511341	2.9383	0.00415434	0.0214391	-2.36681	Up
CHD7	-0.510585	-5.00974	2.56e-06	9.19e-05	4.4856	Down
CD53	-0.510282	-6.77838	1.07e-09	4.27e-07	11.8755	Down
WIPI1	-0.510042	-6.48907	4.05e-09	9.69e-07	10.6047	Down
LIMK2	-0.509806	-5.54829	2.66e-07	1.87e-05	6.62655	Down
FAM98B	0.508775	3.05836	0.00290118	0.0163355	-2.0441	Up
SNAPC3	0.508757	4.36334	3.29e-05	0.00058299	2.08462	Up
GBP5	-0.508485	-4.15075	7.3e-05	0.00106358	1.34149	Down
GZMK	-0.508346	-4.76562	6.87e-06	0.000185885	3.55532	Down
LILRB1	0.5078	2.92713	0.0042932	0.0219882	-2.39627	Up
TGFBI	0.507758	3.58917	0.000530088	0.00463502	-0.495362	Up
AOAH	-0.507711	-4.36661	3.25e-05	0.000578085	2.09624	Down
FAM65B	-0.507542	-4.89366	4.11e-06	0.000128929	4.03989	Down
IKBIP	-0.507252	-3.99478	0.000128819	0.00162433	0.812378	Down
ANKRD57	0.507214	3.44098	0.000867402	0.00670004	-0.947057	Up
C3orf14	0.506597	3.57396	0.000557906	0.00478641	-0.542372	Up
MTHFR	0.505786	6.10041	2.36e-08	3.32e-06	8.92963	Up
SRSF8	0.505115	2.70605	0.0080903	0.035183	-2.96041	Up
TM6SF1	-0.504912	-3.51941	0.000669517	0.00550041	-0.709809	Down
PPP5C	0.504906	3.46294	0.000807058	0.00634858	-0.881053	Up
IL28RA	0.504805	3.73123	0.000326514	0.00318627	-0.0489655	Up
PSEN1	-0.504729	-5.67431	1.54e-07	1.29e-05	7.1434	Down
CXCR2P1	-0.504709	-3.85455	0.000212346	0.00233366	0.348812	Down
ZNF823	0.504287	4.08622	9.24e-05	0.00125886	1.12089	Up
F13A1	-0.50424	-4.8704	4.51e-06	0.000136812	3.95131	Down
LOC100507494	-0.504226	-3.3376	0.00121319	0.00858212	-1.25351	Down
ICOSLG	0.50387	4.10058	8.77e-05	0.00120706	1.16976	Up
ZNF704	-0.50369	-3.94438	0.000154363	0.00185396	0.644424	Down
VLDLR	-0.503302	-2.56799	0.0118101	0.0465724	-3.29353	Down
CRHBP	0.503291	3.03392	0.00312363	0.017261	-2.11066	Up
TNNT2	-0.50327	-2.6655	0.00905358	0.0382503	-3.05979	Down
CLEC4E	-0.503109	-5.27741	8.43e-07	4.17e-05	5.53529	Down
FAM123B	0.502676	4.15029	7.31e-05	0.0010646	1.33991	Up
P2RY13	-0.502638	-4.52918	1.74e-05	0.000368923	2.68105	Down
SEPSECS	0.502407	3.07143	0.0027884	0.0158419	-2.00835	Up
HSPA1A	-0.502322	-3.57661	0.000552965	0.00475026	-0.534197	Down
SLC22A23	0.501811	3.90323	0.000178748	0.00206763	0.50839	Up
IL12RB1	0.501802	2.85676	0.00527197	0.0256333	-2.57987	Up
SCGN	-0.501657	-3.52253	0.000662587	0.00546439	-0.700263	Down
DFNA5	0.501142	3.22976	0.00170909	0.0110636	-1.56533	Up
HLA-J	-0.500725	-5.20555	1.14e-06	5.24e-05	5.25058	Down
PQLC3	0.500622	6.19538	1.54e-08	2.33e-06	9.33522	Up
ERV3-2	-0.500072	-3.71766	0.000342151	0.0032865	-0.0921378	Down
COL19A1	0.500027	3.37714	0.00106793	0.00782283	-1.13715	Up
PLIN5	-0.500001	-4.55019	1.61e-05	0.000346753	2.75763	Down
