# Supplementary material for: The role of 5-methylcytosine regulator-related genes in diagnostic and immune regulatory functions in atherosclerosis
Source: Front Immunol. 2026 Jan 9;16:1636323. doi: 10.3389/fimmu.2025.1636323 (PMC12827604; doi:10.3389/fimmu.2025.1636323)
Supplement: Supplementary file 1 [file DataSheet1.zip › Suppelementary files-/Supplement Tables/S7.xls]

## Sheet: Sheet1
ONTOLOGY	ID	Description	GeneRatio	BgRatio	pvalue	p.adjust	qvalue	geneID	Count
BP	GO:0002764	immune response-regulating signaling pathway	33/410	468/18723	3.87e-09	1.52e-05	1.32e-05	TLR7/STAP1/BMX/C5AR1/TLR8/BLNK/TLR3/TLR6/FCRL3/PLD2/CD200R1/PDE4D/FCN1/CR1/HCK/NFKBID/CD40/MNDA/CD226/C3AR1/LAT2/SMPDL3B/FPR2/FGR/NFKBIA/FPR3/ALPK1/FCGR1B/LILRB1/PSEN1/ICOSLG/CLEC4E/HSPA1A	33
BP	GO:0071216	cellular response to biotic stimulus	21/410	246/18723	1.22e-07	0.000109964	9.58e-05	CD180/ARG1/CXCL10/CXCL5/STAP1/CCL2/TXNIP/PPBP/HMGB2/TP53/TLR6/CAMP/TRIB1/DEFA3/HCK/CXCL1/CD40/CEBPE/NFKBIA/EIF2AK3/LILRB1	21
BP	GO:0002768	immune response-regulating cell surface receptor signaling pathway	24/410	315/18723	1.32e-07	0.000109964	9.58e-05	STAP1/BMX/C5AR1/BLNK/FCRL3/PLD2/CD200R1/PDE4D/FCN1/CR1/HCK/NFKBID/CD40/MNDA/CD226/C3AR1/LAT2/FPR2/FGR/FPR3/FCGR1B/LILRB1/PSEN1/ICOSLG	24
BP	GO:0002237	response to molecule of bacterial origin	26/410	363/18723	1.34e-07	0.000109964	9.58e-05	CD180/ARG1/CXCL10/CXCL5/STAP1/CCL2/S100A8/PPBP/ALPL/HMGB2/IL12RB2/C5AR1/TLR6/FOS/S100A9/HPGD/CAMP/TRIB1/SOD2/DEFA3/HCK/CXCL1/CD40/CEBPE/NFKBIA/LILRB1	26
BP	GO:0001819	positive regulation of cytokine production	30/410	467/18723	1.59e-07	0.000109964	9.58e-05	TLR7/IL18R1/ORM1/HMGB2/CD40LG/AIRE/IL12RB2/C5AR1/TLR8/TLR3/TLR6/IL1R1/ORM2/ZP3/SORL1/PDE4D/FCN1/NLRC4/CD40/MNDA/CD226/C3AR1/FGR/EIF2AK3/LRRK2/GBP5/LILRB1/PSEN1/HSPA1A/IL12RB1	30
BP	GO:0032496	response to lipopolysaccharide	25/410	343/18723	1.69e-07	0.000109964	9.58e-05	CD180/ARG1/CXCL10/CXCL5/STAP1/CCL2/S100A8/PPBP/ALPL/HMGB2/IL12RB2/C5AR1/FOS/S100A9/HPGD/CAMP/TRIB1/SOD2/DEFA3/HCK/CXCL1/CD40/CEBPE/NFKBIA/LILRB1	25
BP	GO:0031349	positive regulation of defense response	22/410	278/18723	2.3e-07	0.000128872	0.000112266	ARG1/TLR7/STAP1/S100A8/IKBKE/HMGB2/ALOX5AP/SUCNR1/TLR8/TLR3/S100A9/ZP3/FCN1/NLRC4/HCK/MNDA/CD226/FPR2/NAPEPLD/NFKBIA/LRRK2/GBP5	22
BP	GO:0032103	positive regulation of response to external stimulus	28/410	427/18723	2.74e-07	0.000133877	0.000116626	CD180/ARG1/TLR7/CXCL10/STAP1/S100A8/IKBKE/HMGB2/ALOX5AP/CCR6/SUCNR1/C5AR1/TLR8/TLR3/S100A9/ZP3/FCN1/NLRC4/HCK/MNDA/CD226/C3AR1/FPR2/NAPEPLD/NFKBIA/DAPK2/LRRK2/GBP5	28
BP	GO:0032729	positive regulation of interferon-gamma production	11/410	72/18723	4.43e-07	0.000192505	0.000167699	TLR7/IL18R1/IL12RB2/TLR8/TLR3/IL1R1/ZP3/PDE4D/CD226/LILRB1/IL12RB1	11
BP	GO:0050900	leukocyte migration	25/410	369/18723	6.63e-07	0.00025947	0.000226035	CXCL10/CXCL5/STAP1/CCL2/MMP9/S100A8/TBX21/PPBP/CCR6/SFTPD/AIRE/PTPRO/C5AR1/IL1R1/S100A9/DUSP1/CD200R1/DPP4/ZP3/SELL/HCK/CXCL1/C3AR1/FPR2/DAPK2	25
BP	GO:0097529	myeloid leukocyte migration	18/410	220/18723	1.81e-06	0.000628687	0.000547676	CXCL10/CXCL5/STAP1/CCL2/S100A8/PPBP/SFTPD/PTPRO/C5AR1/IL1R1/S100A9/DUSP1/CD200R1/DPP4/CXCL1/C3AR1/FPR2/DAPK2	18
BP	GO:0071219	cellular response to molecule of bacterial origin	18/410	221/18723	1.93e-06	0.000628687	0.000547676	CD180/ARG1/CXCL10/CXCL5/STAP1/CCL2/PPBP/HMGB2/TLR6/CAMP/TRIB1/DEFA3/HCK/CXCL1/CD40/CEBPE/NFKBIA/LILRB1	18
BP	GO:0002366	leukocyte activation involved in immune response	20/410	275/18723	3.03e-06	0.000911044	0.00079365	CD180/IL18R1/ANXA3/TBX21/CCR6/CD40LG/TP53/SUCNR1/CR1/NFKBID/CD40/ITGAM/FGL2/BCL6/LAT2/TMEM98/FGR/LILRB1/PSEN1/IL12RB1	20
BP	GO:0042110	T cell activation	28/410	487/18723	3.65e-06	0.000924895	0.000805716	ARG1/HLA-DQA2/IL2RA/IL18R1/CCL2/TBX21/PIK3R6/CCR6/CD40LG/TP53/SFTPD/AIRE/DPP4/ZP3/PRDM1/CD7/CR1/TNFRSF4/NFKBID/FGL2/BCL6/TMEM98/TCF7/CHD7/LILRB1/PSEN1/ICOSLG/IL12RB1	28
BP	GO:0002263	cell activation involved in immune response	20/410	279/18723	3.77e-06	0.000924895	0.000805716	CD180/IL18R1/ANXA3/TBX21/CCR6/CD40LG/TP53/SUCNR1/CR1/NFKBID/CD40/ITGAM/FGL2/BCL6/LAT2/TMEM98/FGR/LILRB1/PSEN1/IL12RB1	20
BP	GO:0071222	cellular response to lipopolysaccharide	17/410	209/18723	3.78e-06	0.000924895	0.000805716	CD180/ARG1/CXCL10/CXCL5/STAP1/CCL2/PPBP/HMGB2/CAMP/TRIB1/DEFA3/HCK/CXCL1/CD40/CEBPE/NFKBIA/LILRB1	17
BP	GO:0002696	positive regulation of leukocyte activation	25/410	409/18723	4.23e-06	0.000973668	0.000848204	HLA-DQA2/IL2RA/STAP1/CCL2/TBX21/PIK3R6/CD40LG/TLR6/FCRL3/IRS2/DPP4/ZP3/CR1/CLEC4D/TNFRSF4/NFKBID/CD40/ITGAM/CD226/BCL6/FGR/LRRK2/LILRB1/ICOSLG/IL12RB1	25
BP	GO:0002430	complement receptor mediated signaling pathway	5/410	13/18723	5.47e-06	0.00110704	0.000964388	C5AR1/CR1/C3AR1/FPR2/FPR3	5
BP	GO:0019221	cytokine-mediated signaling pathway	27/410	472/18723	5.99e-06	0.00110704	0.000964388	ARG1/CXCL10/CXCL5/IL2RA/STAP1/IL18R1/IL1R2/CCL2/IKBKE/ACSL1/PPBP/CCR6/TP53/IL12RB2/IL1R1/NUMBL/STAT4/SH2B3/HCK/TNFRSF4/CXCL1/IL13RA1/NFKBIA/GPR35/LILRB1/HSPA1A/IL12RB1	27
BP	GO:0032609	interferon-gamma production	12/410	112/18723	6.36e-06	0.00110704	0.000964388	TLR7/IL18R1/IL12RB2/TLR8/TLR3/IL1R1/ZP3/PDE4D/CR1/CD226/LILRB1/IL12RB1	12
BP	GO:0032649	regulation of interferon-gamma production	12/410	112/18723	6.36e-06	0.00110704	0.000964388	TLR7/IL18R1/IL12RB2/TLR8/TLR3/IL1R1/ZP3/PDE4D/CR1/CD226/LILRB1/IL12RB1	12
BP	GO:0050867	positive regulation of cell activation	25/410	420/18723	6.72e-06	0.00110704	0.000964388	HLA-DQA2/IL2RA/STAP1/CCL2/TBX21/PIK3R6/CD40LG/TLR6/FCRL3/IRS2/DPP4/ZP3/CR1/CLEC4D/TNFRSF4/NFKBID/CD40/ITGAM/CD226/BCL6/FGR/LRRK2/LILRB1/ICOSLG/IL12RB1	25
BP	GO:1903706	regulation of hemopoiesis	23/410	367/18723	6.83e-06	0.00110704	0.000964388	IL2RA/TBX21/PIK3R6/IKZF3/HMGB2/MITF/TLR3/FOS/FCRL3/EVI2B/PRDM1/ACVR2A/TRIB1/CR1/HCLS1/NFKBID/FGL2/BCL6/NFKBIA/TCF7/LILRB1/HSPA1A/IL12RB1	23
BP	GO:0002429	immune response-activating cell surface receptor signaling pathway	20/410	291/18723	7.08e-06	0.00110704	0.000964388	STAP1/BMX/C5AR1/BLNK/FCRL3/PLD2/PDE4D/FCN1/CR1/HCK/NFKBID/MNDA/CD226/C3AR1/LAT2/FPR2/FGR/FPR3/PSEN1/ICOSLG	20
BP	GO:0002757	immune response-activating signal transduction	20/410	291/18723	7.08e-06	0.00110704	0.000964388	STAP1/BMX/C5AR1/BLNK/FCRL3/PLD2/PDE4D/FCN1/CR1/HCK/NFKBID/MNDA/CD226/C3AR1/LAT2/FPR2/FGR/FPR3/PSEN1/ICOSLG	20
BP	GO:0001774	microglial cell activation	8/410	47/18723	7.35e-06	0.00110704	0.000964388	STAP1/C5AR1/TLR3/TLR6/NAMPT/ITGAM/FPR2/LRRK2	8
BP	GO:0030595	leukocyte chemotaxis	17/410	230/18723	1.35e-05	0.00190749	0.0016617	CXCL10/CXCL5/STAP1/CCL2/S100A8/PPBP/CCR6/SFTPD/PTPRO/C5AR1/S100A9/DUSP1/DPP4/CXCL1/C3AR1/FPR2/DAPK2	17
BP	GO:1902105	regulation of leukocyte differentiation	19/410	279/18723	1.36e-05	0.00190749	0.0016617	IL2RA/TBX21/PIK3R6/IKZF3/MITF/TLR3/FOS/FCRL3/EVI2B/PRDM1/TRIB1/CR1/HCLS1/NFKBID/FGL2/BCL6/TCF7/LILRB1/IL12RB1	19
BP	GO:1990266	neutrophil migration	12/410	122/18723	1.53e-05	0.00201021	0.00175118	CXCL10/CXCL5/CCL2/S100A8/PPBP/C5AR1/IL1R1/S100A9/DPP4/CXCL1/C3AR1/DAPK2	12
BP	GO:0050727	regulation of inflammatory response	23/410	386/18723	1.54e-05	0.00201021	0.00175118	TLR7/IL2RA/STAP1/MMP9/S100A8/ALOX5AP/SUCNR1/TLR3/IL1R1/S100A9/CD200R1/DAGLA/ZP3/HCK/SOCS3/BCL6/SMPDL3B/FPR2/FGR/NAPEPLD/NFKBIA/LRRK2/AOAH	23
BP	GO:0030593	neutrophil chemotaxis	11/410	103/18723	1.59e-05	0.00201021	0.00175118	CXCL10/CXCL5/CCL2/S100A8/PPBP/C5AR1/S100A9/DPP4/CXCL1/C3AR1/DAPK2	11
BP	GO:0002697	regulation of immune effector process	21/410	339/18723	2.04e-05	0.00249272	0.00217152	ARG1/STAP1/IL18R1/TBX21/PIK3R6/CD40LG/TLR3/IL1R1/FCRL3/ZP3/CR1/TNFRSF4/NFKBID/CD40/ITGAM/FGL2/CD226/BCL6/FGR/LILRB1/IL12RB1	21
BP	GO:1903131	mononuclear cell differentiation	24/410	426/18723	2.53e-05	0.00293903	0.00256031	IL2RA/IL18R1/TBX21/PIK3R6/IKZF3/CCR6/CD40LG/TP53/AIRE/BLNK/FCRL3/GON4L/PRDM1/CR1/NFIL3/NFKBID/FGL2/BCL6/TMEM98/TCF7/CHD7/LILRB1/PSEN1/IL12RB1	24
BP	GO:0002285	lymphocyte activation involved in immune response	15/410	194/18723	2.55e-05	0.00293903	0.00256031	CD180/IL18R1/TBX21/CCR6/CD40LG/TP53/CR1/NFKBID/CD40/FGL2/BCL6/TMEM98/LILRB1/PSEN1/IL12RB1	15
BP	GO:0030098	lymphocyte differentiation	22/410	374/18723	2.87e-05	0.00319488	0.0027832	IL2RA/IL18R1/TBX21/PIK3R6/IKZF3/CCR6/CD40LG/TP53/AIRE/BLNK/FCRL3/GON4L/PRDM1/CR1/NFIL3/NFKBID/FGL2/BCL6/TMEM98/TCF7/CHD7/IL12RB1	22
BP	GO:0044706	multi-multicellular organism process	16/410	220/18723	2.94e-05	0.00319488	0.0027832	ARG1/RLN2/TPPP3/MMP9/RGS2/SEMG1/ACVR1C/PLA2G4C/NAMPT/FOS/HPGD/JUNB/PRDM1/ACVR2A/VMP1/CRHBP	16
BP	GO:0050670	regulation of lymphocyte proliferation	16/410	225/18723	3.86e-05	0.00408428	0.00355799	ARG1/IL2RA/IKZF3/CD40LG/SFTPD/FCRL3/IRS2/ZP3/CR1/TNFRSF4/CD40/MNDA/BCL6/LILRB1/ICOSLG/IL12RB1	16
BP	GO:0002703	regulation of leukocyte mediated immunity	16/410	226/18723	4.07e-05	0.00419566	0.00365502	ARG1/STAP1/IL18R1/TBX21/PIK3R6/TLR3/IL1R1/ZP3/CR1/CD40/ITGAM/CD226/BCL6/FGR/LILRB1/IL12RB1	16
BP	GO:0032944	regulation of mononuclear cell proliferation	16/410	227/18723	4.3e-05	0.00431162	0.00375604	ARG1/IL2RA/IKZF3/CD40LG/SFTPD/FCRL3/IRS2/ZP3/CR1/TNFRSF4/CD40/MNDA/BCL6/LILRB1/ICOSLG/IL12RB1	16
BP	GO:0042326	negative regulation of phosphorylation	22/410	385/18723	4.44e-05	0.00434548	0.00378554	STAP1/CDKN1C/PID1/GRB10/RGS2/GADD45A/PTPN13/PTPRO/GFRA2/SLC8A1/SAMSN1/DUSP1/IRS2/SORL1/EPHA1/SH2B3/TRIB1/PDE4D/SOCS3/LRRK2/PPP5C/PSEN1	22
BP	GO:0061844	antimicrobial humoral immune response mediated by antimicrobial peptide	9/410	79/18723	5.64e-05	0.00538187	0.00468838	CXCL10/CXCL5/SEMG1/PPBP/S100A9/GNLY/CAMP/DEFA3/CXCL1	9
BP	GO:0002700	regulation of production of molecular mediator of immune response	13/410	164/18723	6.79e-05	0.00633197	0.00551605	ARG1/IL18R1/TBX21/CD40LG/TLR3/IL1R1/FCRL3/CR1/TNFRSF4/CD40/CD226/BCL6/LILRB1	13
BP	GO:0046651	lymphocyte proliferation	18/410	288/18723	7.05e-05	0.00641441	0.00558787	CD180/ARG1/IL2RA/IKZF3/CD40LG/TP53/SFTPD/FCRL3/IRS2/ZP3/CR1/TNFRSF4/CD40/MNDA/BCL6/LILRB1/ICOSLG/IL12RB1	18
BP	GO:0032943	mononuclear cell proliferation	18/410	291/18723	8.04e-05	0.00715675	0.00623456	CD180/ARG1/IL2RA/IKZF3/CD40LG/TP53/SFTPD/FCRL3/IRS2/ZP3/CR1/TNFRSF4/CD40/MNDA/BCL6/LILRB1/ICOSLG/IL12RB1	18
BP	GO:0002253	activation of immune response	21/410	375/18723	8.78e-05	0.00758518	0.00660778	STAP1/BMX/C5AR1/BLNK/FCRL3/PLD2/PDE4D/FCN1/CR1/NLRC4/HCK/NFKBID/MNDA/CD226/C3AR1/LAT2/FPR2/FGR/FPR3/PSEN1/ICOSLG	21
BP	GO:0050832	defense response to fungus	7/410	49/18723	8.91e-05	0.00758518	0.00660778	ARG1/S100A8/S100A9/GNLY/CLEC4D/DEFA3/CLEC4E	7
BP	GO:0071621	granulocyte chemotaxis	11/410	125/18723	9.63e-05	0.00792597	0.00690466	CXCL10/CXCL5/CCL2/S100A8/PPBP/C5AR1/S100A9/DPP4/CXCL1/C3AR1/DAPK2	11
BP	GO:0045088	regulation of innate immune response	15/410	218/18723	9.72e-05	0.00792597	0.00690466	ARG1/IKBKE/PIK3R6/HMGB2/TLR8/FCN1/CR1/NLRC4/HCK/MNDA/CD226/FPR2/FGR/GBP5/LILRB1	15
BP	GO:0097530	granulocyte migration	12/410	148/18723	0.000103602	0.00827761	0.00721098	CXCL10/CXCL5/CCL2/S100A8/PPBP/C5AR1/IL1R1/S100A9/DPP4/CXCL1/C3AR1/DAPK2	12
BP	GO:0070663	regulation of leukocyte proliferation	16/410	245/18723	0.000106113	0.00830868	0.00723805	ARG1/IL2RA/IKZF3/CD40LG/SFTPD/FCRL3/IRS2/ZP3/CR1/TNFRSF4/CD40/MNDA/BCL6/LILRB1/ICOSLG/IL12RB1	16
BP	GO:0002443	leukocyte mediated immunity	23/410	440/18723	0.0001156	0.00866692	0.00755013	ARG1/HLA-DQA2/STAP1/IL18R1/ANXA3/TBX21/PIK3R6/CCR6/CD40LG/AIRE/TLR8/TLR3/IL1R1/ZP3/CR1/CD40/ITGAM/CD226/BCL6/LAT2/FGR/LILRB1/IL12RB1	23
BP	GO:0002831	regulation of response to biotic stimulus	19/410	327/18723	0.000117379	0.00866692	0.00755013	CD180/ARG1/IKBKE/PIK3R6/HMGB2/TLR8/TRIB1/FCN1/CR1/NLRC4/HCK/MNDA/FGL2/CD226/FPR2/FGR/GBP5/LILRB1/IL12RB1	19
BP	GO:0051235	maintenance of location	19/410	327/18723	0.000117379	0.00866692	0.00755013	CXCL10/S100A8/IKBKE/ACVR1C/PLA2G4C/RYR1/SLC8A1/S100A9/SRGN/ABHD5/TXN/SORL1/PDE4D/SYNE1/TRPC1/NFKBIA/CHD7/PSEN1/PLIN5	19
BP	GO:0045936	negative regulation of phosphate metabolic process	23/410	441/18723	0.000119544	0.00866692	0.00755013	STAP1/CDKN1C/PID1/GRB10/RGS2/GADD45A/PTPN13/TP53/PTPRO/GFRA2/SLC8A1/SAMSN1/DUSP1/IRS2/SORL1/EPHA1/SH2B3/TRIB1/PDE4D/SOCS3/LRRK2/PPP5C/PSEN1	23
BP	GO:0010563	negative regulation of phosphorus metabolic process	23/410	442/18723	0.000123606	0.00872736	0.00760278	STAP1/CDKN1C/PID1/GRB10/RGS2/GADD45A/PTPN13/TP53/PTPRO/GFRA2/SLC8A1/SAMSN1/DUSP1/IRS2/SORL1/EPHA1/SH2B3/TRIB1/PDE4D/SOCS3/LRRK2/PPP5C/PSEN1	23
BP	GO:0002274	myeloid leukocyte activation	15/410	223/18723	0.000125097	0.00872736	0.00760278	STAP1/ANXA3/SUCNR1/C5AR1/TLR3/TLR6/NAMPT/CLEC4D/ITGAM/CD226/LAT2/FPR2/FGR/LRRK2/PSEN1	15
BP	GO:0050863	regulation of T cell activation	19/410	329/18723	0.000127065	0.00872736	0.00760278	ARG1/HLA-DQA2/IL2RA/CCL2/TBX21/PIK3R6/CD40LG/SFTPD/DPP4/ZP3/PRDM1/CR1/NFKBID/FGL2/BCL6/TCF7/LILRB1/ICOSLG/IL12RB1	19
BP	GO:0042113	B cell activation	19/410	334/18723	0.000154426	0.0104238	0.00908061	CD180/TBX21/IKZF3/CCR6/CD40LG/TP53/FCRL1/BLNK/FCRL3/SAMSN1/GON4L/IRS2/CR1/TNFRSF4/CD40/MNDA/BCL6/LAT2/ICOSLG	19
BP	GO:0060326	cell chemotaxis	18/410	310/18723	0.000177917	0.0118059	0.0102846	CXCL10/CXCL5/STAP1/CCL2/S100A8/PPBP/HMGB2/CCR6/SFTPD/PTPRO/C5AR1/S100A9/DUSP1/DPP4/CXCL1/C3AR1/FPR2/DAPK2	18
BP	GO:0030217	T cell differentiation	16/410	257/18723	0.000184128	0.0120143	0.0104662	IL2RA/IL18R1/TBX21/PIK3R6/CCR6/TP53/AIRE/PRDM1/CR1/NFKBID/FGL2/BCL6/TMEM98/TCF7/CHD7/IL12RB1	16
BP	GO:0002701	negative regulation of production of molecular mediator of immune response	6/410	39/18723	0.000188075	0.0120707	0.0105153	ARG1/TBX21/FCRL3/CR1/BCL6/LILRB1	6
BP	GO:0072503	cellular divalent inorganic cation homeostasis	24/410	486/18723	0.000194984	0.0123123	0.0107257	CXCL10/S100A8/CCR6/PROK2/GPR174/C5AR1/GPR20/RYR1/RIC3/SLC8A1/S100A9/P2RY10/NPTN/PDZD8/PDE4D/TRPC1/CD40/C3AR1/FPR2/GPR35/FPR3/CHD7/PSEN1/SCGN	24
BP	GO:0002286	T cell activation involved in immune response	10/410	114/18723	0.000204101	0.0124764	0.0108687	IL18R1/TBX21/TP53/NFKBID/FGL2/BCL6/TMEM98/LILRB1/PSEN1/IL12RB1	10
BP	GO:0002819	regulation of adaptive immune response	13/410	183/18723	0.000204814	0.0124764	0.0108687	ARG1/IL18R1/TBX21/IL1R1/SAMSN1/ZP3/CR1/NFKBID/CD40/CD226/BCL6/LILRB1/IL12RB1	13
BP	GO:0001933	negative regulation of protein phosphorylation	19/410	342/18723	0.000209033	0.0124764	0.0108687	CDKN1C/PID1/RGS2/GADD45A/PTPN13/PTPRO/GFRA2/SLC8A1/SAMSN1/DUSP1/SORL1/EPHA1/SH2B3/TRIB1/PDE4D/SOCS3/LRRK2/PPP5C/PSEN1	19
BP	GO:1904645	response to amyloid-beta	7/410	56/18723	0.000210983	0.0124764	0.0108687	MMP9/TLR6/NAMPT/IGF1R/CACNA1B/FPR2/PSEN1	7
BP	GO:0007159	leukocyte cell-cell adhesion	20/410	371/18723	0.000213516	0.0124764	0.0108687	ARG1/HLA-DQA2/IL2RA/CCL2/S100A8/TBX21/PIK3R6/CD40LG/SFTPD/S100A9/DPP4/ZP3/SELL/CR1/NFKBID/FGL2/BCL6/LILRB1/ICOSLG/IL12RB1	20
BP	GO:0002699	positive regulation of immune effector process	15/410	235/18723	0.000222128	0.0127887	0.0111408	ARG1/STAP1/IL18R1/TBX21/IL1R1/ZP3/CR1/TNFRSF4/NFKBID/CD40/ITGAM/CD226/FGR/LILRB1/IL12RB1	15
BP	GO:0002685	regulation of leukocyte migration	14/410	210/18723	0.000228916	0.0129885	0.0113148	CXCL10/STAP1/CCL2/CCR6/AIRE/C5AR1/IL1R1/DUSP1/CD200R1/DPP4/ZP3/C3AR1/FPR2/DAPK2	14
BP	GO:0070661	leukocyte proliferation	18/410	318/18723	0.000243168	0.0136	0.0118476	CD180/ARG1/IL2RA/IKZF3/CD40LG/TP53/SFTPD/FCRL3/IRS2/ZP3/CR1/TNFRSF4/CD40/MNDA/BCL6/LILRB1/ICOSLG/IL12RB1	18
BP	GO:0007204	positive regulation of cytosolic calcium ion concentration	18/410	319/18723	0.000252636	0.0139306	0.0121355	CXCL10/CCR6/PROK2/GPR174/C5AR1/GPR20/RYR1/RIC3/SLC8A1/P2RY10/NPTN/PDE4D/TRPC1/C3AR1/FPR2/GPR35/FPR3/CHD7	18
BP	GO:1990868	response to chemokine	9/410	97/18723	0.000277011	0.0148561	0.0129418	CXCL10/CXCL5/CCL2/PPBP/CCR6/DUSP1/SH2B3/CXCL1/GPR35	9
BP	GO:1990869	cellular response to chemokine	9/410	97/18723	0.000277011	0.0148561	0.0129418	CXCL10/CXCL5/CCL2/PPBP/CCR6/DUSP1/SH2B3/CXCL1/GPR35	9
BP	GO:0050729	positive regulation of inflammatory response	11/410	142/18723	0.000297507	0.0157397	0.0137116	TLR7/STAP1/S100A8/ALOX5AP/SUCNR1/TLR3/S100A9/ZP3/NAPEPLD/NFKBIA/LRRK2	11
BP	GO:0051480	regulation of cytosolic calcium ion concentration	19/410	353/18723	0.000311406	0.0162554	0.0141608	CXCL10/CCR6/PROK2/GPR174/C5AR1/GPR20/RYR1/RIC3/SLC8A1/P2RY10/NPTN/PDE4D/TRPC1/C3AR1/FPR2/GPR35/FPR3/CHD7/SCGN	19
BP	GO:0042100	B cell proliferation	9/410	99/18723	0.000322912	0.0165735	0.0144379	CD180/IKZF3/CD40LG/FCRL3/IRS2/TNFRSF4/CD40/MNDA/BCL6	9
BP	GO:0009620	response to fungus	7/410	60/18723	0.000325967	0.0165735	0.0144379	ARG1/S100A8/S100A9/GNLY/CLEC4D/DEFA3/CLEC4E	7
BP	GO:0002706	regulation of lymphocyte mediated immunity	12/410	168/18723	0.000339154	0.0165974	0.0144587	ARG1/IL18R1/TBX21/PIK3R6/IL1R1/ZP3/CR1/CD40/CD226/BCL6/LILRB1/IL12RB1	12
BP	GO:0002822	regulation of adaptive immune response based on somatic recombination of immune receptors built from immunoglobulin superfamily domains	12/410	168/18723	0.000339154	0.0165974	0.0144587	ARG1/IL18R1/TBX21/IL1R1/ZP3/CR1/NFKBID/CD40/CD226/BCL6/LILRB1/IL12RB1	12
BP	GO:0002833	positive regulation of response to biotic stimulus	12/410	168/18723	0.000339154	0.0165974	0.0144587	CD180/ARG1/IKBKE/HMGB2/TLR8/FCN1/NLRC4/HCK/MNDA/CD226/FPR2/GBP5	12
BP	GO:0007565	female pregnancy	13/410	193/18723	0.000344024	0.0166278	0.0144852	ARG1/RLN2/TPPP3/MMP9/RGS2/ACVR1C/NAMPT/FOS/HPGD/JUNB/PRDM1/VMP1/CRHBP	13
BP	GO:0002688	regulation of leukocyte chemotaxis	10/410	122/18723	0.000354145	0.0167045	0.0145521	CXCL10/STAP1/CCL2/CCR6/C5AR1/DUSP1/DPP4/C3AR1/FPR2/DAPK2	10
BP	GO:0019730	antimicrobial humoral response	10/410	122/18723	0.000354145	0.0167045	0.0145521	CXCL10/CXCL5/SEMG1/PPBP/SFTPD/S100A9/GNLY/CAMP/DEFA3/CXCL1	10
BP	GO:0006874	cellular calcium ion homeostasis	22/410	448/18723	0.000385573	0.0179705	0.0156548	CXCL10/CCR6/PROK2/GPR174/C5AR1/GPR20/RYR1/RIC3/SLC8A1/P2RY10/NPTN/PDZD8/PDE4D/TRPC1/CD40/C3AR1/FPR2/GPR35/FPR3/CHD7/PSEN1/SCGN	22
BP	GO:0032731	positive regulation of interleukin-1 beta production	7/410	62/18723	0.000399828	0.0184156	0.0160426	ORM1/TLR8/TLR6/ORM2/NLRC4/MNDA/GBP5	7
BP	GO:0032102	negative regulation of response to external stimulus	21/410	420/18723	0.000411118	0.0187154	0.0163038	ARG1/IL2RA/STAP1/CCL2/KREMEN1/PTPRO/DUSP1/CD200R1/DPP4/SH2B3/TRIB1/CR1/HCK/FGL2/SOCS3/SMPDL3B/FPR2/FGR/SEMA4F/LILRB1/AOAH	21
BP	GO:0002221	pattern recognition receptor signaling pathway	12/410	172/18723	0.000420031	0.0189014	0.0164658	TLR7/TLR8/TLR3/TLR6/FCRL3/FCN1/CD40/SMPDL3B/NFKBIA/ALPK1/CLEC4E/HSPA1A	12
BP	GO:0051592	response to calcium ion	11/410	149/18723	0.000449417	0.019994	0.0174176	TXNIP/ALOX5AP/SUCNR1/RYR1/SYT17/FOS/DUSP1/JUNB/TRPC1/CRHBP/TNNT2	11
BP	GO:0007200	phospholipase C-activating G protein-coupled receptor signaling pathway	9/410	104/18723	0.000465738	0.0202806	0.0176673	GPR174/C5AR1/GPR20/P2RY10/GPR27/C3AR1/FPR2/GPR35/FPR3	9
BP	GO:0045619	regulation of lymphocyte differentiation	12/410	174/18723	0.00046622	0.0202806	0.0176673	IL2RA/TBX21/PIK3R6/IKZF3/FCRL3/PRDM1/CR1/NFKBID/FGL2/BCL6/TCF7/IL12RB1	12
BP	GO:0030888	regulation of B cell proliferation	7/410	64/18723	0.000486494	0.0209299	0.018233	IKZF3/FCRL3/IRS2/TNFRSF4/CD40/MNDA/BCL6	7
BP	GO:0042116	macrophage activation	9/410	106/18723	0.00053577	0.0226355	0.0197188	STAP1/SUCNR1/C5AR1/TLR3/TLR6/NAMPT/ITGAM/FPR2/LRRK2	9
BP	GO:0035743	CD4-positive, alpha-beta T cell cytokine production	4/410	18/18723	0.000543484	0.0226355	0.0197188	ARG1/IL18R1/TBX21/IL1R1	4
BP	GO:0044247	cellular polysaccharide catabolic process	4/410	18/18723	0.000543484	0.0226355	0.0197188	PPP1R3B/PYGL/PPP1CB/AOAH	4
BP	GO:0055074	calcium ion homeostasis	22/410	460/18723	0.000550304	0.0226783	0.0197561	CXCL10/CCR6/PROK2/GPR174/C5AR1/GPR20/RYR1/RIC3/SLC8A1/P2RY10/NPTN/PDZD8/PDE4D/TRPC1/CD40/C3AR1/FPR2/GPR35/FPR3/CHD7/PSEN1/SCGN	22
BP	GO:0002562	somatic diversification of immune receptors via germline recombination within a single locus	7/410	66/18723	0.000587505	0.0237122	0.0206567	TBX21/HMGB2/CCR6/CD40LG/CD40/BCL6/TCF7	7
BP	GO:0016444	somatic cell DNA recombination	7/410	66/18723	0.000587505	0.0237122	0.0206567	TBX21/HMGB2/CCR6/CD40LG/CD40/BCL6/TCF7	7
BP	GO:0045089	positive regulation of innate immune response	10/410	131/18723	0.000623046	0.0248901	0.0216828	IKBKE/HMGB2/TLR8/FCN1/NLRC4/HCK/MNDA/CD226/FPR2/GBP5	10
BP	GO:0006959	humoral immune response	17/410	317/18723	0.000662899	0.0262146	0.0228367	CXCL10/CXCL5/CCL2/SEMG1/PPBP/CCR6/SFTPD/AIRE/BLNK/S100A9/GNLY/ZP3/CAMP/FCN1/CR1/DEFA3/CXCL1	17
BP	GO:0070098	chemokine-mediated signaling pathway	8/410	88/18723	0.000688913	0.0269368	0.0234658	CXCL10/CXCL5/CCL2/PPBP/CCR6/SH2B3/CXCL1/GPR35	8
BP	GO:0051250	negative regulation of lymphocyte activation	11/410	157/18723	0.000697718	0.0269368	0.0234658	ARG1/IL2RA/TBX21/SFTPD/SAMSN1/CR1/MNDA/FGL2/BCL6/FGR/LILRB1	11
BP	GO:1904659	glucose transmembrane transport	9/410	110/18723	0.000701801	0.0269368	0.0234658	PID1/GRB10/PPBP/ITLN1/IRS2/SLC2A3/SLC2A14/SLC2A6/SLC27A4	9
BP	GO:0002705	positive regulation of leukocyte mediated immunity	10/410	134/18723	0.000743484	0.0282596	0.0246182	ARG1/STAP1/IL18R1/TBX21/IL1R1/ZP3/CD40/ITGAM/CD226/IL12RB1	10
BP	GO:0030099	myeloid cell differentiation	19/410	381/18723	0.00078941	0.0297167	0.0258875	MMP9/HMGB2/LBR/MITF/TLR3/FOS/PRKX/EVI2B/JUNB/ACVR2A/SH2B3/TRIB1/HCLS1/CEBPE/BCL6/NFKBIA/LILRB1/PSEN1/HSPA1A	19
BP	GO:0030851	granulocyte differentiation	5/410	34/18723	0.000810097	0.0299201	0.0260647	LBR/EVI2B/TRIB1/HCLS1/CEBPE	5
BP	GO:0051482	positive regulation of cytosolic calcium ion concentration involved in phospholipase C-activating G protein-coupled signaling pathway	5/410	34/18723	0.000810097	0.0299201	0.0260647	GPR174/GPR20/P2RY10/C3AR1/GPR35	5
BP	GO:0000272	polysaccharide catabolic process	4/410	20/18723	0.000831216	0.030036	0.0261656	PPP1R3B/PYGL/PPP1CB/AOAH	4
BP	GO:0010042	response to manganese ion	4/410	20/18723	0.000831216	0.030036	0.0261656	ARG1/SOD2/EIF2AK3/LRRK2	4
BP	GO:0072593	reactive oxygen species metabolic process	14/410	239/18723	0.000836251	0.030036	0.0261656	PID1/ABCD2/GADD45A/TP53/SFTPD/HBB/NCF2/TLR6/SOD2/FBLN5/ITGAM/FPR2/LRRK2/PLIN5	14
BP	GO:0050671	positive regulation of lymphocyte proliferation	10/410	137/18723	0.000882475	0.0314081	0.027361	IL2RA/CD40LG/FCRL3/IRS2/ZP3/TNFRSF4/CD40/BCL6/ICOSLG/IL12RB1	10
BP	GO:0008645	hexose transmembrane transport	9/410	114/18723	0.000907613	0.0318155	0.0277158	PID1/GRB10/PPBP/ITLN1/IRS2/SLC2A3/SLC2A14/SLC2A6/SLC27A4	9
BP	GO:0051651	maintenance of location in cell	13/410	214/18723	0.000910174	0.0318155	0.0277158	CXCL10/S100A8/RYR1/SLC8A1/S100A9/SRGN/TXN/SORL1/PDE4D/SYNE1/TRPC1/CHD7/PSEN1	13
BP	GO:0002460	adaptive immune response based on somatic recombination of immune receptors built from immunoglobulin superfamily domains	18/410	356/18723	0.000919842	0.0318689	0.0277623	ARG1/HLA-DQA2/IL18R1/TBX21/CCR6/CD40LG/AIRE/TLR8/IL1R1/ZP3/CR1/NFKBID/CD40/CD226/BCL6/TMEM98/LILRB1/IL12RB1	18
BP	GO:0032946	positive regulation of mononuclear cell proliferation	10/410	138/18723	0.000933288	0.0320511	0.0279211	IL2RA/CD40LG/FCRL3/IRS2/ZP3/TNFRSF4/CD40/BCL6/ICOSLG/IL12RB1	10
BP	GO:0071675	regulation of mononuclear cell migration	9/410	115/18723	0.000966058	0.032888	0.0286502	CXCL10/CCL2/CCR6/AIRE/C5AR1/DUSP1/CD200R1/C3AR1/FPR2	9
BP	GO:0050870	positive regulation of T cell activation	13/410	216/18723	0.000991261	0.0334551	0.0291442	HLA-DQA2/IL2RA/CCL2/PIK3R6/CD40LG/DPP4/ZP3/CR1/NFKBID/BCL6/LILRB1/ICOSLG/IL12RB1	13
BP	GO:0002689	negative regulation of leukocyte chemotaxis	4/410	21/18723	0.00100918	0.0337688	0.0294175	STAP1/CCL2/DUSP1/DPP4	4
BP	GO:0015749	monosaccharide transmembrane transport	9/410	116/18723	0.00102752	0.034091	0.0296982	PID1/GRB10/PPBP/ITLN1/IRS2/SLC2A3/SLC2A14/SLC2A6/SLC27A4	9
BP	GO:0002637	regulation of immunoglobulin production	7/410	73/18723	0.00107855	0.0351878	0.0306536	TBX21/CD40LG/FCRL3/CR1/TNFRSF4/CD40/BCL6	7
BP	GO:0032732	positive regulation of interleukin-1 production	7/410	73/18723	0.00107855	0.0351878	0.0306536	ORM1/TLR8/TLR6/ORM2/NLRC4/MNDA/GBP5	7
BP	GO:0051251	positive regulation of lymphocyte activation	18/410	362/18723	0.00111147	0.0355059	0.0309307	HLA-DQA2/IL2RA/CCL2/TBX21/PIK3R6/CD40LG/FCRL3/IRS2/DPP4/ZP3/CR1/TNFRSF4/NFKBID/CD40/BCL6/LILRB1/ICOSLG/IL12RB1	18
BP	GO:1900003	regulation of serine-type endopeptidase activity	3/410	10/18723	0.00111551	0.0355059	0.0309307	SPINK2/SEMG1/CR1	3
BP	GO:1902571	regulation of serine-type peptidase activity	3/410	10/18723	0.00111551	0.0355059	0.0309307	SPINK2/SEMG1/CR1	3
BP	GO:0034219	carbohydrate transmembrane transport	9/410	118/18723	0.00115995	0.0366226	0.0319035	PID1/GRB10/PPBP/ITLN1/IRS2/SLC2A3/SLC2A14/SLC2A6/SLC27A4	9
BP	GO:0002718	regulation of cytokine production involved in immune response	8/410	96/18723	0.00122177	0.0382658	0.033335	ARG1/IL18R1/TBX21/TLR3/IL1R1/CD226/BCL6/LILRB1	8
BP	GO:1905517	macrophage migration	6/410	55/18723	0.00124521	0.0386905	0.0337049	STAP1/CCL2/SFTPD/C5AR1/CD200R1/C3AR1	6
BP	GO:1903037	regulation of leukocyte cell-cell adhesion	17/410	336/18723	0.00125547	0.0387021	0.0337151	ARG1/HLA-DQA2/IL2RA/CCL2/TBX21/PIK3R6/CD40LG/SFTPD/DPP4/ZP3/CR1/NFKBID/FGL2/BCL6/LILRB1/ICOSLG/IL12RB1	17
BP	GO:0002292	T cell differentiation involved in immune response	7/410	75/18723	0.00126578	0.038715	0.0337263	IL18R1/TBX21/NFKBID/FGL2/BCL6/TMEM98/IL12RB1	7
BP	GO:0050920	regulation of chemotaxis	13/410	223/18723	0.00132426	0.0401896	0.0350109	CXCL10/STAP1/CCL2/CCR6/SUCNR1/PTPRO/C5AR1/DUSP1/DPP4/C3AR1/FPR2/DAPK2/SEMA4F	13
BP	GO:0048246	macrophage chemotaxis	5/410	38/18723	0.0013603	0.0408968	0.035627	STAP1/CCL2/SFTPD/C5AR1/C3AR1	5
BP	GO:2000379	positive regulation of reactive oxygen species metabolic process	7/410	76/18723	0.00136845	0.0408968	0.035627	PID1/GADD45A/TP53/TLR6/SOD2/ITGAM/FPR2	7
BP	GO:0002367	cytokine production involved in immune response	8/410	98/18723	0.00139624	0.0414113	0.0360752	ARG1/IL18R1/TBX21/TLR3/IL1R1/CD226/BCL6/LILRB1	8
BP	GO:0045580	regulation of T cell differentiation	10/410	146/18723	0.00143249	0.0421669	0.0367334	IL2RA/TBX21/PIK3R6/PRDM1/CR1/NFKBID/FGL2/BCL6/TCF7/IL12RB1	10
BP	GO:0002200	somatic diversification of immune receptors	7/410	77/18723	0.00147752	0.0431677	0.0376053	TBX21/HMGB2/CCR6/CD40LG/CD40/BCL6/TCF7	7
BP	GO:0032000	positive regulation of fatty acid beta-oxidation	3/410	11/18723	0.001509	0.0434815	0.0378786	ABCD2/IRS2/PLIN5	3
BP	GO:0002683	negative regulation of immune system process	20/410	434/18723	0.00151442	0.0434815	0.0378786	ARG1/IL2RA/STAP1/CCL2/TBX21/SFTPD/TLR3/FCRL3/SAMSN1/DUSP1/CD200R1/DPP4/TRIB1/CR1/HCK/MNDA/FGL2/BCL6/FGR/LILRB1	20
BP	GO:0046461	neutral lipid catabolic process	5/410	39/18723	0.00153268	0.0434815	0.0378786	LIPC/DAGLA/ABHD5/SORL1/PLIN5	5
BP	GO:0046464	acylglycerol catabolic process	5/410	39/18723	0.00153268	0.0434815	0.0378786	LIPC/DAGLA/ABHD5/SORL1/PLIN5	5
BP	GO:0010038	response to metal ion	18/410	373/18723	0.00155178	0.0437066	0.0380747	ARG1/MMP9/S100A8/TXNIP/ALOX5AP/SUCNR1/RYR1/SYT17/FOS/DUSP1/JUNB/SOD2/TRPC1/EIF2AK3/LRRK2/PPP5C/CRHBP/TNNT2	18
BP	GO:0044275	cellular carbohydrate catabolic process	5/410	40/18723	0.00172061	0.0477742	0.0416182	PPP1R3B/TP53/PYGL/PPP1CB/AOAH	5
BP	GO:0150077	regulation of neuroinflammatory response	5/410	40/18723	0.00172061	0.0477742	0.0416182	STAP1/MMP9/CD200R1/DAGLA/LRRK2	5
BP	GO:0070665	positive regulation of leukocyte proliferation	10/410	150/18723	0.00175329	0.0483389	0.0421101	IL2RA/CD40LG/FCRL3/IRS2/ZP3/TNFRSF4/CD40/BCL6/ICOSLG/IL12RB1	10
BP	GO:0018212	peptidyl-tyrosine modification	18/410	378/18723	0.00179619	0.0489024	0.042601	TGFA/STAP1/BMX/TPST1/TP53/IL12RB2/EPHB4/SAMSN1/IGF1R/EPHA1/SH2B3/HCLS1/HCK/CD40/SOCS3/CASS4/FGR/PSEN1	18
BP	GO:0002820	negative regulation of adaptive immune response	6/410	59/18723	0.00179871	0.0489024	0.042601	ARG1/TBX21/SAMSN1/CR1/BCL6/LILRB1	6
BP	GO:0043405	regulation of MAP kinase activity	11/410	177/18723	0.00184669	0.0498606	0.0434357	TGFA/RGS2/PIK3R6/TLR6/DUSP1/SORL1/SH2B3/TRIB1/CD40/LRRK2/PSEN1	11
CC	GO:0070820	tertiary granule	16/428	164/19550	6.71e-07	0.000136769	0.00012727	DSC1/MMP9/ORM1/PPBP/QPCT/HBB/CST3/CAMP/CR1/CLEC4D/CXCL1/SLC2A3/ITGAM/SPTAN1/FPR2/CD53	16
CC	GO:0101002	ficolin-1-rich granule	17/428	185/19550	7.05e-07	0.000136769	0.00012727	DSC1/MMP9/QPCT/HBB/PYGL/CST3/ARPC5/FCN1/CR1/CLEC4D/SLC2A3/HK3/MNDA/GMFG/FGL2/FPR2/HSPA1A	17
CC	GO:0034774	secretory granule lumen	22/428	322/19550	2.74e-06	0.000227877	0.00021205	S100P/ARG1/S100A8/GCA/ORM1/PPBP/QPCT/PYGL/S100A9/SRGN/ORM2/CAMP/ARPC5/FCN1/DEFA3/CXCL1/HK3/MNDA/GMFG/SPTAN1/FGR/F13A1	22
CC	GO:1904724	tertiary granule lumen	9/428	55/19550	2.77e-06	0.000227877	0.00021205	MMP9/ORM1/PPBP/QPCT/HBB/CST3/CAMP/CXCL1/SPTAN1	9
CC	GO:0060205	cytoplasmic vesicle lumen	22/428	325/19550	3.19e-06	0.000227877	0.00021205	S100P/ARG1/S100A8/GCA/ORM1/PPBP/QPCT/PYGL/S100A9/SRGN/ORM2/CAMP/ARPC5/FCN1/DEFA3/CXCL1/HK3/MNDA/GMFG/SPTAN1/FGR/F13A1	22
CC	GO:0031983	vesicle lumen	22/428	327/19550	3.52e-06	0.000227877	0.00021205	S100P/ARG1/S100A8/GCA/ORM1/PPBP/QPCT/PYGL/S100A9/SRGN/ORM2/CAMP/ARPC5/FCN1/DEFA3/CXCL1/HK3/MNDA/GMFG/SPTAN1/FGR/F13A1	22
CC	GO:0042581	specific granule	14/428	160/19550	1.19e-05	0.000657526	0.00061186	ARG1/ANXA3/ORM1/QPCT/ORM2/CAMP/CLEC4D/CXCL1/SLC2A3/ITGAM/SPTAN1/C3AR1/FPR2/CD53	14
CC	GO:1904813	ficolin-1-rich granule lumen	12/428	124/19550	1.81e-05	0.00087971	0.000818612	MMP9/QPCT/HBB/PYGL/CST3/ARPC5/FCN1/HK3/MNDA/GMFG/FGL2/HSPA1A	12
CC	GO:0009897	external side of plasma membrane	22/428	421/19550	0.00016368	0.00705641	0.00656633	CXCL10/IL2RA/CCR6/CD40LG/CA4/IL12RB2/GFRA2/TLR8/IL1R1/FCGR3A/CD200R1/CD163L1/FCN1/TNFRSF4/CD40/ITGAM/IL13RA1/DNAI2/CD226/LILRB1/ICOSLG/IL12RB1	22
CC	GO:0035580	specific granule lumen	7/428	62/19550	0.000399794	0.015512	0.0144347	ARG1/ORM1/QPCT/ORM2/CAMP/CXCL1/SPTAN1	7
CC	GO:0099055	integral component of postsynaptic membrane	9/428	117/19550	0.00109232	0.0385292	0.0358533	KCNA3/SORCS3/PTPRO/SLC8A1/DAGLA/NPTN/SLC6A6/LRRC4/NLGN3	9
CC	GO:0098936	intrinsic component of postsynaptic membrane	9/428	122/19550	0.0014664	0.0474135	0.0441205	KCNA3/SORCS3/PTPRO/SLC8A1/DAGLA/NPTN/SLC6A6/LRRC4/NLGN3	9
MF	GO:0140375	immune receptor activity	20/416	144/18368	9.23e-11	6.05e-08	5.48e-08	HLA-DQA2/IL2RA/IL18R1/IL1R2/CCR6/IL12RB2/GFRA2/C5AR1/IL1R1/CD200R1/CR1/IL13RA1/C3AR1/FPR2/KLRF1/GPR35/FPR3/FCGR1B/LILRB1/IL12RB1	20
MF	GO:0004875	complement receptor activity	5/416	12/18368	4.04e-06	0.00132343	0.00119954	C5AR1/CR1/C3AR1/FPR2/FPR3	5
MF	GO:0003953	NAD+ nucleosidase activity	6/416	28/18368	3.21e-05	0.0070156	0.00635886	TLR7/IL18R1/TLR8/TLR3/TLR6/IL1R1	6
MF	GO:0004896	cytokine receptor activity	10/416	97/18368	6.93e-05	0.0113493	0.0102868	IL2RA/IL18R1/IL1R2/CCR6/IL12RB2/GFRA2/IL1R1/IL13RA1/GPR35/IL12RB1	10
MF	GO:0038187	pattern recognition receptor activity	5/416	26/18368	0.000258334	0.0338418	0.0306738	TLR7/TLR8/FCN1/CLEC4D/CLEC4E	5
MF	GO:0004722	protein serine/threonine phosphatase activity	9/416	98/18368	0.000382256	0.0417296	0.0378232	DUSP13/LRRC39/DUSP1/PPP1CB/DUSP5/CDC14A/LRRK2/MTMR6/PPP5C	9
MF	GO:0030246	carbohydrate binding	16/416	271/18368	0.000482158	0.0451162	0.0408928	PPP1R3B/SFTPD/PYGL/SIGLEC6/ITLN1/CD72/ZP3/SELL/FCN1/CLEC4D/GALNT14/SLC2A3/HK3/KLRF1/ALPK1/CLEC4E	16
MF	GO:0045236	CXCR chemokine receptor binding	4/416	18/18368	0.00061676	0.0456162	0.041346	CXCL10/CXCL5/PPBP/CXCL1	4
MF	GO:0004721	phosphoprotein phosphatase activity	12/416	174/18368	0.000626787	0.0456162	0.041346	PPP1R3B/PTPN13/DUSP13/PTPRO/LRRC39/DUSP1/PPP1CB/DUSP5/CDC14A/LRRK2/MTMR6/PPP5C	12
MF	GO:0042578	phosphoric ester hydrolase activity	19/416	366/18368	0.000728192	0.0476966	0.0432316	PPP1R3B/PTPN13/ALPL/DUSP13/PTPRO/LRRC39/DUSP1/PLD2/G6PC3/PPP1CB/DUSP5/PDE4D/INPP5A/SMPDL3B/NAPEPLD/CDC14A/LRRK2/MTMR6/PPP5C	19
