# Supplementary material for: The role of 5-methylcytosine regulator-related genes in diagnostic and immune regulatory functions in atherosclerosis
Source: Front Immunol. 2026 Jan 9;16:1636323. doi: 10.3389/fimmu.2025.1636323 (PMC12827604; doi:10.3389/fimmu.2025.1636323)
Supplement: Supplementary file 1 [file DataSheet1.zip › Suppelementary files-/Supplement Tables/S8.xls]

## Sheet: Sheet1
ID	Description	GeneRatio	BgRatio	pvalue	p.adjust	qvalue	geneID	Count
hsa04060	Cytokine-cytokine receptor interaction	18/225	295/8191	0.00123585	0.0606011	0.0550079	CXCL10/CXCL5/IL2RA/IL18R1/IL1R2/CCL2/PPBP/ACVR1C/CCR6/CD40LG/IL12RB2/IL1R1/ACVR2A/TNFRSF4/CXCL1/CD40/IL13RA1/IL12RB1	18
hsa05417	Lipid and atherosclerosis	15/225	215/8191	0.000828134	0.0571413	0.0518674	CCL2/MMP9/IKBKE/CD40LG/TP53/NCF2/TLR6/FOS/SOD2/CXCL1/CD40/NFKBIA/EIF2AK3/VLDLR/HSPA1A	15
hsa04010	MAPK signaling pathway	15/225	294/8191	0.0153472	0.178228	0.161778	TGFA/GADD45A/FLT3LG/PLA2G4C/TP53/IL1R1/FOS/RASGRP3/DUSP1/IGF1R/DUSP5/CACNA1B/MKNK1/PPP5C/HSPA1A	15
hsa05202	Transcriptional misregulation in cancer	13/225	193/8191	0.00249371	0.0704562	0.0639534	IL1R2/MMP9/GADD45A/TP53/MITF/BCL2A1/HPGD/IGF1R/DEFA3/CD40/ITGAM/CEBPE/BCL6	13
hsa04668	TNF signaling pathway	11/225	112/8191	0.000241028	0.0263152	0.0238864	CXCL10/CXCL5/IL18R1/CCL2/MMP9/FOS/JUNB/CREB5/CXCL1/SOCS3/NFKBIA	11
