# Supplementary material for: The role of 5-methylcytosine regulator-related genes in diagnostic and immune regulatory functions in atherosclerosis
Source: Front Immunol. 2026 Jan 9;16:1636323. doi: 10.3389/fimmu.2025.1636323 (PMC12827604; doi:10.3389/fimmu.2025.1636323)
Supplement: Supplementary file 1 [file DataSheet1.zip › Suppelementary files-/Supplement Tables/S9.xls]

## Sheet: Sheet1
KEGG Pathway Enrichment Analysis of Upregulated Genes in Cluster 1 compared Cluster2
ID	Description	GeneRatio	BgRatio	pvalue	p.adjust	qvalue	geneID	Count
hsa04380	Osteoclast differentiation	21/158	143/9497	1.55509e-14	3.18793e-12	2.42266e-12	FCGR3A/NCF2/MAP2K6/NFKBIA/LILRB2/TYROBP/SIRPG/FCGR3B/FCGR2A/LILRA3/CSF1R/SIRPA/NCF4/NCF1/OSCAR/LILRB3/IFNGR2/LCP2/PLCG2/SIRPB1/SYK	21
hsa05140	Leishmaniasis	14/158	79/9497	3.41282e-11	3.49814e-09	2.65841e-09	FCGR3A/NCF2/NFKBIA/ITGAM/TLR2/ITGB2/FCGR3B/TLR4/FCGR2A/NCF4/NCF1/IFNGR2/MYD88/PTPN6	14
hsa04650	Natural killer cell mediated cytotoxicity	17/158	134/9497	6.38923e-11	4.36597e-09	3.31792e-09	FCGR3A/HLA-B/TYROBP/LAT2/ITGB2/FCGR3B/HLA-E/TNFSF10/PRF1/IFNGR2/FCER1G/LCP2/PLCG2/VAV3/PTPN6/SYK/SH3BP2	17
hsa04145	Phagosome	16/158	159/9497	7.57943e-09	3.21304e-07	2.44174e-07	FCGR3A/NCF2/ITGAM/HLA-B/TLR6/TLR2/ITGB2/ITGA2/FCGR3B/TLR4/HLA-F/HLA-E/FCGR2A/NCF4/NCF1/CD14	16
hsa05152	Tuberculosis	17/158	182/9497	7.83668e-09	3.21304e-07	2.44174e-07	FCGR3A/ITGAM/TLR6/CLEC4E/TLR2/ITGB2/FCGR3B/TLR4/ITGAX/FCGR2A/CD14/BCL10/IFNGR2/MYD88/FCER1G/LSP1/SYK	17
hsa04666	Fc gamma R-mediated phagocytosis	12/158	99/9497	7.85001e-08	2.68209e-06	2.03825e-06	FCGR3A/ARPC5/FCGR3B/VASP/FCGR2A/LYN/LIMK2/NCF1/PRKCD/PLCG2/VAV3/SYK	12
hsa04062	Chemokine signaling pathway	16/158	193/9497	1.19274e-07	3.49303e-06	2.65452e-06	PPBP/NFKBIA/FGR/CCL4/ROCK1/PREX1/CXCR2/CXCR1/LYN/NCF1/RASGRP2/PF4/PRKCD/ARRB2/PLCG2/VAV3	16
hsa04613	Neutrophil extracellular trap formation	16/158	196/9497	1.47727e-07	3.78549e-06	2.87678e-06	FCGR3A/NCF2/TLR8/ITGAM/AQP9/FPR1/TLR2/ITGB2/FCGR3B/TLR4/FCGR2A/NCF4/NCF1/SELPLG/PLCG2/SYK	16
hsa04662	B cell receptor signaling pathway	11/158	91/9497	2.86986e-07	6.5369e-06	4.96771e-06	NFKBIA/LILRB2/IFITM1/LYN/LILRA3/BCL10/LILRB3/PLCG2/VAV3/PTPN6/SYK	11
hsa05417	Lipid and atherosclerosis	16/158	216/9497	5.57543e-07	1.14296e-05	8.68593e-06	NCF2/MAP2K6/NFKBIA/TLR6/TLR2/TLR4/NLRP3/TNFSF10/LYN/HSPA6/NCF4/NCF1/CD14/ATF6/MYD88/VAV3	16
hsa04061	Viral protein interaction with cytokine and cytokine receptor	11/158	100/9497	7.55205e-07	1.40743e-05	1.06957e-05	PPBP/CCL4/CXCR2/CXCR1/TNFSF10/TNFRSF10C/CSF1R/IL6R/TNFSF14/PF4/TNFRSF1B	11
hsa04611	Platelet activation	12/158	126/9497	1.12344e-06	1.91921e-05	1.4585e-05	APBB1IP/ITGA2/ROCK1/VASP/FCGR2A/LYN/RASGRP2/TBXAS1/FCER1G/LCP2/PLCG2/SYK	12
hsa04064	NF-kappa B signaling pathway	11/158	105/9497	1.23691e-06	1.95051e-05	1.48229e-05	NFKBIA/CCL4/TLR4/TRIM25/LYN/TNFSF14/CD14/BCL10/MYD88/PLCG2/SYK	11
hsa04664	Fc epsilon RI signaling pathway	9/158	69/9497	1.8775e-06	2.7492e-05	2.08925e-05	MAP2K6/ALOX5AP/ALOX5/LYN/FCER1G/LCP2/PLCG2/VAV3/SYK	9
hsa05135	Yersinia infection	12/158	138/9497	2.95859e-06	4.04341e-05	3.07279e-05	MAP2K6/NFKBIA/ARPC5/ROCK1/TLR4/GIT2/NLRP3/FCGR2A/WIPF1/MYD88/LCP2/VAV3	12
hsa05134	Legionellosis	8/158	56/9497	3.54582e-06	4.54308e-05	3.4525e-05	NFKBIA/ITGAM/TLR2/ITGB2/TLR4/HSPA6/CD14/MYD88	8
hsa04625	C-type lectin receptor signaling pathway	10/158	105/9497	9.08329e-06	0.000109534	8.324e-05	CLEC4D/NFKBIA/CLEC4E/NLRP3/BCL10/PRKCD/FCER1G/PLCG2/LSP1/SYK	10
hsa04670	Leukocyte transendothelial migration	10/158	116/9497	2.19632e-05	0.000250136	0.000190091	NCF2/ITGAM/ITGB2/ROCK1/VASP/NCF4/NCF1/PECAM1/PLCG2/VAV3	10
hsa05130	Pathogenic Escherichia coli infection	13/158	203/9497	3.22492e-05	0.000347952	0.000264425	NFKBIA/ARPC5/ROCK1/TLR4/HCLS1/MYO1F/NLRP3/TNFSF10/FCGR2A/CYTH4/WIPF1/MYD88/PTPN6	13
hsa04060	Cytokine-cytokine receptor interaction	16/158	298/9497	3.47962e-05	0.000356661	0.000271044	PPBP/IL1R2/CCL4/CXCR2/CXCR1/TNFSF10/TNFRSF10C/CSF1R/IL6R/IL17RA/TNFSF14/PF4/CSF3R/IFNGR2/TNFRSF1B/OSM	16
hsa05150	Staphylococcus aureus infection	9/158	102/9497	4.7547e-05	0.00046415	0.00035273	FCGR3A/ITGAM/FPR1/ITGB2/FCGR3B/FCGR2A/PTAFR/SELPLG/KRT19	9
hsa05131	Shigellosis	14/158	253/9497	7.94328e-05	0.000714505	0.000542987	NFKBIA/WIPI1/ARPC5/ROCK1/TLR4/HCLS1/NLRP3/CD14/CYTH4/RRAGC/BCL10/MYD88/PRKCD/PLCG2	14
hsa04620	Toll-like receptor signaling pathway	9/158	109/9497	8.0164e-05	0.000714505	0.000542987	MAP2K6/TLR8/NFKBIA/TLR6/TLR2/CCL4/TLR4/CD14/MYD88	9
hsa05144	Malaria	6/158	50/9497	0.000167343	0.00142939	0.00108626	HBB/TLR2/ITGB2/TLR4/PECAM1/MYD88	6
hsa04640	Hematopoietic cell lineage	8/158	100/9497	0.000250327	0.00205268	0.00155993	ITGAM/IL1R2/ITGA2/CSF1R/IL6R/CD14/CSF3R/CD37	8
hsa04144	Endocytosis	13/158	252/9497	0.000287306	0.0022653	0.00172151	HLA-B/ARPC5/HLA-F/GIT2/CXCR2/CXCR1/HLA-E/HSPA6/CYTH4/SMAP2/WIPF1/ARRB2/TSG101	13
hsa04514	Cell adhesion molecule (CAM) interaction	10/158	160/9497	0.000327756	0.00248852	0.00189115	SELL/ITGAM/HLA-B/ITGB2/HLA-F/HLA-E/NTNG2/L1CAM/PECAM1/SELPLG	10
hsa05145	Toxoplasmosis	8/158	112/9497	0.00054072	0.00395884	0.00300852	MAP2K6/NFKBIA/TLR2/ALOX5/TLR4/HSPA6/IFNGR2/MYD88	8
hsa05169	Epstein-Barr virus infection	11/158	205/9497	0.000611193	0.0043205	0.00328336	MAP2K6/NFKBIA/HLA-B/TLR2/HLA-F/HLA-E/LYN/MYD88/PLCG2/SYK/SAP30L	11
hsa05235	PD-L1 expression and PD-1 checkpoint pathway in cancer	7/158	90/9497	0.000726185	0.00496227	0.00377107	MAP2K6/NFKBIA/TLR2/TLR4/IFNGR2/MYD88/PTPN6	7
hsa04015	Rap1 signaling pathway	11/158	212/9497	0.000807847	0.00534222	0.00405981	MAP2K6/ITGAM/FPR1/APBB1IP/ITGB2/VASP/RALB/CSF1R/RASGRP2/LCP2/VAV3	11
hsa05170	Human immunodeficiency virus 1 infection	11/158	214/9497	0.000872824	0.00559153	0.00424927	MAP2K6/NFKBIA/HLA-B/TLR2/TLR4/HLA-F/HLA-E/LIMK2/TNFRSF1B/MYD88/PLCG2	11
hsa05168	Herpes simplex virus 1 infection	10/158	183/9497	0.000940356	0.0058265	0.00442784	NFKBIA/HLA-B/TLR2/CFP/HLA-F/HLA-E/TNFSF14/IFNGR2/MYD88/SYK	10
hsa05132	Salmonella infection	12/158	251/9497	0.000966346	0.0058265	0.00442784	MAP2K6/NFKBIA/TLR6/TLR2/ARPC5/TLR4/NLRP3/TNFSF10/CD14/CYTH4/MLKL/MYD88	12
hsa05133	Pertussis	6/158	78/9497	0.00184607	0.0108127	0.00821711	ITGAM/ITGB2/TLR4/NLRP3/CD14/MYD88	6
hsa05171	Coronavirus disease - COVID-19	11/158	238/9497	0.00205253	0.011688	0.00888229	TLR8/NFKBIA/F13A1/TLR2/TLR4/NLRP3/FCGR2A/IL6R/MYD88/PLCG2/SYK	11
hsa05330	Allograft rejection	4/158	39/9497	0.00385615	0.0213651	0.0162364	HLA-B/HLA-F/HLA-E/PRF1	4
hsa05167	Kaposi sarcoma-associated herpesvirus infection	9/158	196/9497	0.00539767	0.029119	0.022129	MAP2K6/NFKBIA/HLA-B/PREX1/HLA-F/HLA-E/LYN/PLCG2/SYK	9
hsa04940	Type I diabetes mellitus	4/158	44/9497	0.00596912	0.0311099	0.0236419	HLA-B/HLA-F/HLA-E/PRF1	4
hsa05416	Viral myocarditis	5/158	70/9497	0.00607022	0.0311099	0.0236419	HLA-B/ITGB2/HLA-F/HLA-E/PRF1	5
hsa05120	Epithelial cell signaling in Helicobacter pylori infection	5/158	71/9497	0.00644431	0.0315707	0.0239921	NFKBIA/CXCR2/CXCR1/LYN/PLCG2	5
hsa05332	Graft-versus-host disease	4/158	45/9497	0.00646814	0.0315707	0.0239921	HLA-B/HLA-F/HLA-E/PRF1	4
hsa05142	Chagas disease	6/158	103/9497	0.00732477	0.0341268	0.0259346	NFKBIA/TLR6/TLR2/TLR4/IFNGR2/MYD88	6
hsa05146	Amoebiasis	6/158	103/9497	0.00732477	0.0341268	0.0259346	ITGAM/IL1R2/TLR2/ITGB2/TLR4/CD14	6
hsa04360	Axon guidance	8/158	184/9497	0.0116675	0.0522698	0.0397224	PLXNC1/ROCK1/SEMA6D/LIMK2/NTNG2/L1CAM/PLCG2/RGS3	8
hsa04517	IgSF CAM signaling	11/158	302/9497	0.0119808	0.0522698	0.0397224	ITGAM/ITGB2/ARPC5/ITGAX/LYN/L1CAM/DOK1/LCP2/PLCG2/VAV3/PTPN6	11
hsa04072	Phospholipase D signaling pathway	7/158	149/9497	0.0121085	0.0522698	0.0397224	RALB/CXCR2/CXCR1/CYTH4/FCER1G/PLCG2/SYK	7
hsa05320	Autoimmune thyroid disease	4/158	54/9497	0.0122388	0.0522698	0.0397224	HLA-B/HLA-F/HLA-E/PRF1	4
hsa05163	Human cytomegalovirus infection	9/158	227/9497	0.01347	0.0555548	0.0422188	MAP2K6/NFKBIA/HLA-B/CCL4/ROCK1/HLA-F/CXCR2/HLA-E/IL6R	9
hsa04621	NOD-like receptor signaling pathway	8/158	189/9497	0.01355	0.0555548	0.0422188	TXNIP/NFKBIA/TLR4/GBP2/NLRP3/PSTPIP1/MYD88/PRKCD	8
hsa05205	Proteoglycans in cancer	8/158	204/9497	0.0205284	0.082516	0.0627079	TLR2/ITGA2/ROCK1/TLR4/HCLS1/PLCG2/VAV3/PTPN6	8
hsa05164	Influenza A	7/158	173/9497	0.0253476	0.0999278	0.07594	NFKBIA/TLR4/TRIM25/NLRP3/TNFSF10/IFNGR2/MYD88	7
hsa04936	Alcoholic liver disease	6/158	144/9497	0.0329456	0.127431	0.0968411	MAP2K6/NFKBIA/TLR4/IL17RA/CD14/MYD88	6
hsa04810	Regulation of actin cytoskeleton	8/158	232/9497	0.0397897	0.151053	0.114793	ITGAM/ITGB2/ARPC5/ITGA2/ROCK1/ITGAX/LIMK2/VAV3	8
hsa04148	Efferocytosis	6/158	157/9497	0.0469753	0.173979	0.132215	SIRPG/ALOX5/SIRPA/PECAM1/SIRPB1/PTPN6	6
hsa04612	Antigen processing and presentation	4/158	82/9497	0.0475259	0.173979	0.132215	HLA-B/HLA-F/HLA-E/HSPA6	4
hsa04623	Cytosolic DNA-sensing pathway	4/158	83/9497	0.0493112	0.177347	0.134775	NFKBIA/CCL4/NLRP3/MLKL	4
Notes: 1.Pathway enrichment analysis was performed on genes downregulated in Cluster 1 compared to Cluster 2. 2.GeneRatio represents the ratio of differentially expressed genes mapped to a particular pathway versus the total number of differentially expressed genes. 3.BgRatio represents the ratio of all genes mapped to a particular pathway versus the total number of genes in the background set. 4…
